# Supplementary material for: Cecal CircRNAs Are Associated With the Response to Salmonella Enterica Serovar Enteritidis Inoculation in the Chicken
Source: Front Immunol. 2019 May 31;10:1186. doi: 10.3389/fimmu.2019.01186 (PMC6554294; doi:10.3389/fimmu.2019.01186)
Supplement: Supplementary File 1 — The coverage of circRNAs in each chromosome. [file Table_1.XLSX]

## Sheet: Sheet1
	circRNA count	CHR-Size (Sand et al.)	CircRNA total lenth	coverage in chromosome
Chr1	972	196.2	10560345	0.053824
Chr2	676	149.56	8375773	0.056003
Chr3	591	111.3	6315542	0.056743
Chr4	360	91.28	3931847	0.043075
Chr5	311	59.83	3297181	0.055109
Chr6	192	35.47	2239762	0.063145
Chr7	168	36.95	1401712	0.037935
Chr8	184	29.96	2166654	0.072318
Chr9	124	24.09	981488	0.040743
Chr10	120	20.44	1179918	0.057726
Chr11	109	20.22	1068406	0.052839
Chr12	112	19.95	1922990	0.09639
Chr13	84	18.41	690799	0.037523
Chr14	88	15.6	586247	0.03758
Chr15	98	12.76	629564	0.049339
Chr16	25	0.652338	964559	1.47862
Chr17	72	10.96	1135116	0.103569
Chr18	51	11.05	434196	0.039294
Chr19	72	9.98	482583	0.048355
Chr20	68	14.11	411450	0.02916
Chr21	52	6.86	370523	0.054012
Chr22	20	4.73	83737	0.017703
Chr23	24	5.79	101631	0.017553
Chr24	25	6.28	87664	0.013959
Chr25	8	2.91	10141	0.003485
Chr26	23	5.31	91390	0.017211
Chr27	26	5.66	487154	0.08607
Chr28	38	4.97	142726	0.028718
Chr33	5	1.65	12768	0.007738
W	33	5.16	346214	0.067096
Z	251	82.31	2854582	0.034681
LEG64	12	0.897576	577445	0.643338
