# Supplementary material for: Cecal CircRNAs Are Associated With the Response to Salmonella Enterica Serovar Enteritidis Inoculation in the Chicken
Source: Front Immunol. 2019 May 31;10:1186. doi: 10.3389/fimmu.2019.01186 (PMC6554294; doi:10.3389/fimmu.2019.01186)
Supplement: Supplementary File 3 — Correlation between circRNAs and miRNAs. [file Table_3.XLSX]

## Sheet: correlation circRNA-miRNA
Chromosome	circRNA-ID	miRNA
chr1	NC_006088.4:130318781|130337364	gga-miR-1453
chr1	NC_006088.4:130318781|130337364	gga-miR-1556
chr1	NC_006088.4:130318781|130337364	gga-miR-1562-5p
chr1	NC_006088.4:130318781|130337364	gga-miR-1587
chr1	NC_006088.4:130318781|130337364	gga-miR-16-5p
chr1	NC_006088.4:130318781|130337364	gga-miR-1618-5p
chr1	NC_006088.4:130318781|130337364	gga-miR-1650
chr1	NC_006088.4:130318781|130337364	gga-miR-1653
chr1	NC_006088.4:130318781|130337364	gga-miR-1656
chr1	NC_006088.4:130318781|130337364	gga-miR-1703-5p
chr1	NC_006088.4:130318781|130337364	gga-miR-1722-3p
chr1	NC_006088.4:130318781|130337364	gga-miR-1731-5p
chr1	NC_006088.4:130318781|130337364	gga-miR-1754-3p
chr1	NC_006088.4:130318781|130337364	gga-miR-1762
chr1	NC_006088.4:130318781|130337364	gga-miR-1764-5p
chr1	NC_006088.4:130318781|130337364	gga-miR-1768
chr1	NC_006088.4:130318781|130337364	gga-miR-1778
chr1	NC_006088.4:130318781|130337364	gga-miR-1807
chr1	NC_006088.4:130318781|130337364	gga-miR-2131-5p
chr1	NC_006088.4:130318781|130337364	gga-miR-221-5p
chr1	NC_006088.4:130318781|130337364	gga-miR-222a
chr1	NC_006088.4:130318781|130337364	gga-miR-34b-5p
chr1	NC_006088.4:130318781|130337364	gga-miR-456-5p
chr1	NC_006088.4:130318781|130337364	gga-miR-6542-5p
chr1	NC_006088.4:130318781|130337364	gga-miR-6547-5p
chr1	NC_006088.4:130318781|130337364	gga-miR-6553-5p
chr1	NC_006088.4:130318781|130337364	gga-miR-6555-3p
chr1	NC_006088.4:130318781|130337364	gga-miR-6556-5p
chr1	NC_006088.4:130318781|130337364	gga-miR-6563-3p
chr1	NC_006088.4:130318781|130337364	gga-miR-6570-3p
chr1	NC_006088.4:130318781|130337364	gga-miR-6570-5p
chr1	NC_006088.4:130318781|130337364	gga-miR-6573-3p
chr1	NC_006088.4:130318781|130337364	gga-miR-6573-5p
chr1	NC_006088.4:130318781|130337364	gga-miR-6578-5p
chr1	NC_006088.4:130318781|130337364	gga-miR-6587-3p
chr1	NC_006088.4:130318781|130337364	gga-miR-6604-5p
chr1	NC_006088.4:130318781|130337364	gga-miR-6608-3p
chr1	NC_006088.4:130318781|130337364	gga-miR-6614-3p
chr1	NC_006088.4:130318781|130337364	gga-miR-6615-3p
chr1	NC_006088.4:130318781|130337364	gga-miR-6619-5p
chr1	NC_006088.4:130318781|130337364	gga-miR-6622-3p
chr1	NC_006088.4:130318781|130337364	gga-miR-6624-3p
chr1	NC_006088.4:130318781|130337364	gga-miR-6625-5p
chr1	NC_006088.4:130318781|130337364	gga-miR-6641-5p
chr1	NC_006088.4:130318781|130337364	gga-miR-6647-5p
chr1	NC_006088.4:130318781|130337364	gga-miR-6648-3p
chr1	NC_006088.4:130318781|130337364	gga-miR-6654-3p
chr1	NC_006088.4:130318781|130337364	gga-miR-6655-5p
chr1	NC_006088.4:130318781|130337364	gga-miR-6703-3p
chr1	NC_006088.4:130318781|130337364	gga-miR-6707-5p
chr1	NC_006088.4:130318781|130337364	gga-miR-6709-5p
chr1	NC_006088.4:130318781|130337364	gga-miR-7450-3p
chr1	NC_006088.4:130318781|130337364	gga-miR-7456-5p
chr1	NC_006088.4:130318781|130337364	gga-miR-7466-3p
chr1	NC_006088.4:130318781|130337364	gga-miR-7482-5p
chr1	NC_006088.4:132593578|132598993	gga-miR-1453
chr1	NC_006088.4:132593578|132598993	gga-miR-1459
chr1	NC_006088.4:132593578|132598993	gga-miR-1553-3p
chr1	NC_006088.4:132593578|132598993	gga-miR-1558
chr1	NC_006088.4:132593578|132598993	gga-miR-1575
chr1	NC_006088.4:132593578|132598993	gga-miR-1647
chr1	NC_006088.4:132593578|132598993	gga-miR-1664-5p
chr1	NC_006088.4:132593578|132598993	gga-miR-1671
chr1	NC_006088.4:132593578|132598993	gga-miR-1691
chr1	NC_006088.4:132593578|132598993	gga-miR-1696
chr1	NC_006088.4:132593578|132598993	gga-miR-1733
chr1	NC_006088.4:132593578|132598993	gga-miR-1762
chr1	NC_006088.4:132593578|132598993	gga-miR-1806
chr1	NC_006088.4:132593578|132598993	gga-miR-2131-3p
chr1	NC_006088.4:132593578|132598993	gga-miR-449b-5p
chr1	NC_006088.4:132593578|132598993	gga-miR-6545-3p
chr1	NC_006088.4:132593578|132598993	gga-miR-6549-5p
chr1	NC_006088.4:132593578|132598993	gga-miR-6551-3p
chr1	NC_006088.4:132593578|132598993	gga-miR-6562-5p
chr1	NC_006088.4:132593578|132598993	gga-miR-6577-3p
chr1	NC_006088.4:132593578|132598993	gga-miR-6622-3p
chr1	NC_006088.4:132593578|132598993	gga-miR-6629-5p
chr1	NC_006088.4:132593578|132598993	gga-miR-6664-3p
chr1	NC_006088.4:132593578|132598993	gga-miR-6696-3p
chr1	NC_006088.4:132593578|132598993	gga-miR-6703-3p
chr1	NC_006088.4:132593578|132598993	gga-miR-6707-5p
chr1	NC_006088.4:132593578|132598993	gga-miR-6712-5p
chr1	NC_006088.4:132593578|132598993	gga-miR-6714-3p
chr1	NC_006088.4:137495195|137497059	gga-miR-1556
chr1	NC_006088.4:137495195|137497059	gga-miR-1572
chr1	NC_006088.4:137495195|137497059	gga-miR-1652
chr1	NC_006088.4:137495195|137497059	gga-miR-1806
chr1	NC_006088.4:137495195|137497059	gga-miR-302b-3p
chr1	NC_006088.4:137495195|137497059	gga-miR-3537
chr1	NC_006088.4:137495195|137497059	gga-miR-6573-3p
chr1	NC_006088.4:137495195|137497059	gga-miR-6601-3p
chr1	NC_006088.4:137495195|137497059	gga-miR-6608-3p
chr1	NC_006088.4:137495195|137497059	gga-miR-7466-3p
chr1	NC_006088.4:40948513|40949083	gga-miR-146a-3p
chr1	NC_006088.4:40948513|40949083	gga-miR-7483-5p
chr1	NC_006088.4:45074115|45077641	gga-miR-122-5p
chr1	NC_006088.4:45074115|45077641	gga-miR-1459
chr1	NC_006088.4:45074115|45077641	gga-miR-146a-3p
chr1	NC_006088.4:45074115|45077641	gga-miR-15a
chr1	NC_006088.4:45074115|45077641	gga-miR-1614-3p
chr1	NC_006088.4:45074115|45077641	gga-miR-1690-5p
chr1	NC_006088.4:45074115|45077641	gga-miR-1696
chr1	NC_006088.4:45074115|45077641	gga-miR-1704
chr1	NC_006088.4:45074115|45077641	gga-miR-3594-5p
chr1	NC_006088.4:45074115|45077641	gga-miR-6545-3p
chr1	NC_006088.4:45074115|45077641	gga-miR-6551-3p
chr1	NC_006088.4:45074115|45077641	gga-miR-6554-3p
chr1	NC_006088.4:45074115|45077641	gga-miR-6615-3p
chr1	NC_006088.4:45074115|45077641	gga-miR-6663-5p
chr1	NC_006088.4:45074115|45077641	gga-miR-7456-5p
chr1	NC_006088.4:45074115|45077641	gga-miR-757
chr1	NC_006088.4:49213129|49217512	gga-miR-1457
chr1	NC_006088.4:49213129|49217512	gga-miR-1562-5p
chr1	NC_006088.4:49213129|49217512	gga-miR-1570
chr1	NC_006088.4:49213129|49217512	gga-miR-1575
chr1	NC_006088.4:49213129|49217512	gga-miR-1650
chr1	NC_006088.4:49213129|49217512	gga-miR-1653
chr1	NC_006088.4:49213129|49217512	gga-miR-1661
chr1	NC_006088.4:49213129|49217512	gga-miR-1697
chr1	NC_006088.4:49213129|49217512	gga-miR-1704
chr1	NC_006088.4:49213129|49217512	gga-miR-1712-5p
chr1	NC_006088.4:49213129|49217512	gga-miR-1791-5p
chr1	NC_006088.4:49213129|49217512	gga-miR-1b-5p
chr1	NC_006088.4:49213129|49217512	gga-miR-6549-5p
chr1	NC_006088.4:49213129|49217512	gga-miR-6563-3p
chr1	NC_006088.4:49213129|49217512	gga-miR-6598-5p
chr1	NC_006088.4:49213129|49217512	gga-miR-6608-3p
chr1	NC_006088.4:49213129|49217512	gga-miR-6637-3p
chr1	NC_006088.4:49213129|49217512	gga-miR-7443-5p
chr1	NC_006088.4:49213129|49217512	gga-miR-7464-3p
chr1	NC_006088.4:88256232|88268179	gga-miR-1552-3p
chr1	NC_006088.4:88256232|88268179	gga-miR-1580
chr1	NC_006088.4:88256232|88268179	gga-miR-1591-3p
chr1	NC_006088.4:88256232|88268179	gga-miR-1650
chr1	NC_006088.4:88256232|88268179	gga-miR-1730-3p
chr1	NC_006088.4:88256232|88268179	gga-miR-1764-3p
chr1	NC_006088.4:88256232|88268179	gga-miR-1776
chr1	NC_006088.4:88256232|88268179	gga-miR-214
chr1	NC_006088.4:88256232|88268179	gga-miR-3524b-3p
chr1	NC_006088.4:88256232|88268179	gga-miR-3528
chr1	NC_006088.4:88256232|88268179	gga-miR-3539
chr1	NC_006088.4:88256232|88268179	gga-miR-365-1-5p
chr1	NC_006088.4:88256232|88268179	gga-miR-449c-5p
chr1	NC_006088.4:88256232|88268179	gga-miR-490-3p
chr1	NC_006088.4:88256232|88268179	gga-miR-6546-3p
chr1	NC_006088.4:88256232|88268179	gga-miR-6556-5p
chr1	NC_006088.4:88256232|88268179	gga-miR-6627-3p
chr1	NC_006088.4:88256232|88268179	gga-miR-6650-5p
chr1	NC_006088.4:88256232|88268179	gga-miR-6669-3p
chr1	NC_006088.4:88256232|88268179	gga-miR-6707-5p
chr1	NC_006088.4:88256232|88268179	gga-miR-7455-3p
chr1	NC_006088.4:88256232|88268179	gga-miR-7480-3p
chr1	NC_006088.4:940142|942359	gga-miR-124a-3p
chr1	NC_006088.4:940142|942359	gga-miR-124b
chr1	NC_006088.4:940142|942359	gga-miR-1453
chr1	NC_006088.4:940142|942359	gga-miR-1459
chr1	NC_006088.4:940142|942359	gga-miR-1609
chr1	NC_006088.4:940142|942359	gga-miR-1626-5p
chr1	NC_006088.4:940142|942359	gga-miR-1648-3p
chr1	NC_006088.4:940142|942359	gga-miR-1679
chr1	NC_006088.4:940142|942359	gga-miR-6545-3p
chr1	NC_006088.4:940142|942359	gga-miR-6549-5p
chr1	NC_006088.4:940142|942359	gga-miR-6566-3p
chr1	NC_006088.4:940142|942359	gga-miR-6696-3p
chr1	NC_006088.4:940142|942359	gga-miR-7441-5p
chr1	NC_006088.4:940142|942359	gga-miR-7483-5p
chr2	NC_006089.4:103286195|103303648	gga-miR-124c-3p
chr2	NC_006089.4:103286195|103303648	gga-miR-1459
chr2	NC_006089.4:103286195|103303648	gga-miR-1466
chr2	NC_006089.4:103286195|103303648	gga-miR-1554
chr2	NC_006089.4:103286195|103303648	gga-miR-1556
chr2	NC_006089.4:103286195|103303648	gga-miR-1570
chr2	NC_006089.4:103286195|103303648	gga-miR-1604
chr2	NC_006089.4:103286195|103303648	gga-miR-1609
chr2	NC_006089.4:103286195|103303648	gga-miR-1612
chr2	NC_006089.4:103286195|103303648	gga-miR-1614-3p
chr2	NC_006089.4:103286195|103303648	gga-miR-1668-5p
chr2	NC_006089.4:103286195|103303648	gga-miR-1671
chr2	NC_006089.4:103286195|103303648	gga-miR-1674
chr2	NC_006089.4:103286195|103303648	gga-miR-1689-5p
chr2	NC_006089.4:103286195|103303648	gga-miR-1704
chr2	NC_006089.4:103286195|103303648	gga-miR-1706
chr2	NC_006089.4:103286195|103303648	gga-miR-1731-3p
chr2	NC_006089.4:103286195|103303648	gga-miR-1733
chr2	NC_006089.4:103286195|103303648	gga-miR-1746
chr2	NC_006089.4:103286195|103303648	gga-miR-1758
chr2	NC_006089.4:103286195|103303648	gga-miR-1764-3p
chr2	NC_006089.4:103286195|103303648	gga-miR-1791-5p
chr2	NC_006089.4:103286195|103303648	gga-miR-1804
chr2	NC_006089.4:103286195|103303648	gga-miR-3594-5p
chr2	NC_006089.4:103286195|103303648	gga-miR-456-5p
chr2	NC_006089.4:103286195|103303648	gga-miR-6550-3p
chr2	NC_006089.4:103286195|103303648	gga-miR-6551-3p
chr2	NC_006089.4:103286195|103303648	gga-miR-6572-5p
chr2	NC_006089.4:103286195|103303648	gga-miR-6573-5p
chr2	NC_006089.4:103286195|103303648	gga-miR-6576-3p
chr2	NC_006089.4:103286195|103303648	gga-miR-6616-5p
chr2	NC_006089.4:103286195|103303648	gga-miR-6628-3p
chr2	NC_006089.4:103286195|103303648	gga-miR-6629-5p
chr2	NC_006089.4:103286195|103303648	gga-miR-6649-3p
chr2	NC_006089.4:103286195|103303648	gga-miR-6655-5p
chr2	NC_006089.4:103286195|103303648	gga-miR-6657-3p
chr2	NC_006089.4:103286195|103303648	gga-miR-6669-5p
chr2	NC_006089.4:103286195|103303648	gga-miR-6671-5p
chr2	NC_006089.4:103286195|103303648	gga-miR-6688-3p
chr2	NC_006089.4:103286195|103303648	gga-miR-6714-3p
chr2	NC_006089.4:103286195|103303648	gga-miR-7460-5p
chr2	NC_006089.4:103286195|103303648	gga-miR-7481-5p
chr2	NC_006089.4:138244398|138244878	gga-miR-1665
chr2	NC_006089.4:138244398|138244878	gga-miR-6566-5p
chr2	NC_006089.4:32287526|32298108	gga-miR-1673
chr2	NC_006089.4:32287526|32298108	gga-miR-1690-5p
chr2	NC_006089.4:32287526|32298108	gga-miR-1712-5p
chr2	NC_006089.4:32287526|32298108	gga-miR-1720-3p
chr2	NC_006089.4:32287526|32298108	gga-miR-1774
chr2	NC_006089.4:32287526|32298108	gga-miR-1778
chr2	NC_006089.4:32287526|32298108	gga-miR-1791-5p
chr2	NC_006089.4:32287526|32298108	gga-miR-193a-5p
chr2	NC_006089.4:32287526|32298108	gga-miR-199-5p
chr2	NC_006089.4:32287526|32298108	gga-miR-23b-3p
chr2	NC_006089.4:32287526|32298108	gga-miR-3532-5p
chr2	NC_006089.4:32287526|32298108	gga-miR-383-3p
chr2	NC_006089.4:32287526|32298108	gga-miR-449b-5p
chr2	NC_006089.4:32287526|32298108	gga-miR-6542-5p
chr2	NC_006089.4:32287526|32298108	gga-miR-6545-3p
chr2	NC_006089.4:32287526|32298108	gga-miR-6545-5p
chr2	NC_006089.4:32287526|32298108	gga-miR-6549-3p
chr2	NC_006089.4:32287526|32298108	gga-miR-6551-3p
chr2	NC_006089.4:32287526|32298108	gga-miR-6553-5p
chr2	NC_006089.4:32287526|32298108	gga-miR-6562-3p
chr2	NC_006089.4:32287526|32298108	gga-miR-6598-5p
chr2	NC_006089.4:32287526|32298108	gga-miR-6607-5p
chr2	NC_006089.4:32287526|32298108	gga-miR-6619-5p
chr2	NC_006089.4:32287526|32298108	gga-miR-6629-5p
chr2	NC_006089.4:32287526|32298108	gga-miR-6656-5p
chr2	NC_006089.4:32287526|32298108	gga-miR-6696-3p
chr2	NC_006089.4:32287526|32298108	gga-miR-6703-3p
chr2	NC_006089.4:32287526|32298108	gga-miR-7439-3p
chr2	NC_006089.4:32287526|32298108	gga-miR-7466-3p
chr2	NC_006089.4:32287526|32298108	gga-miR-7478-3p
chr2	NC_006089.4:4004685|4012446	gga-miR-107-3p
chr2	NC_006089.4:4004685|4012446	gga-miR-1354
chr2	NC_006089.4:4004685|4012446	gga-miR-1573
chr2	NC_006089.4:4004685|4012446	gga-miR-1594
chr2	NC_006089.4:4004685|4012446	gga-miR-15b-5p
chr2	NC_006089.4:4004685|4012446	gga-miR-15c-5p
chr2	NC_006089.4:4004685|4012446	gga-miR-1608
chr2	NC_006089.4:4004685|4012446	gga-miR-1609
chr2	NC_006089.4:4004685|4012446	gga-miR-1628
chr2	NC_006089.4:4004685|4012446	gga-miR-1646
chr2	NC_006089.4:4004685|4012446	gga-miR-1649-5p
chr2	NC_006089.4:4004685|4012446	gga-miR-1659
chr2	NC_006089.4:4004685|4012446	gga-miR-1684a-5p
chr2	NC_006089.4:4004685|4012446	gga-miR-1684b-3p
chr2	NC_006089.4:4004685|4012446	gga-miR-1693
chr2	NC_006089.4:4004685|4012446	gga-miR-16c-5p
chr2	NC_006089.4:4004685|4012446	gga-miR-1704
chr2	NC_006089.4:4004685|4012446	gga-miR-1711
chr2	NC_006089.4:4004685|4012446	gga-miR-1727
chr2	NC_006089.4:4004685|4012446	gga-miR-1731-5p
chr2	NC_006089.4:4004685|4012446	gga-miR-1745
chr2	NC_006089.4:4004685|4012446	gga-miR-1754-3p
chr2	NC_006089.4:4004685|4012446	gga-miR-1764-5p
chr2	NC_006089.4:4004685|4012446	gga-miR-1771
chr2	NC_006089.4:4004685|4012446	gga-miR-1772-3p
chr2	NC_006089.4:4004685|4012446	gga-miR-1772-5p
chr2	NC_006089.4:4004685|4012446	gga-miR-1773-5p
chr2	NC_006089.4:4004685|4012446	gga-miR-1774
chr2	NC_006089.4:4004685|4012446	gga-miR-1775-3p
chr2	NC_006089.4:4004685|4012446	gga-miR-18a-3p
chr2	NC_006089.4:4004685|4012446	gga-miR-18b-3p
chr2	NC_006089.4:4004685|4012446	gga-miR-200b-5p
chr2	NC_006089.4:4004685|4012446	gga-miR-2129
chr2	NC_006089.4:4004685|4012446	gga-miR-214
chr2	NC_006089.4:4004685|4012446	gga-miR-218-5p
chr2	NC_006089.4:4004685|4012446	gga-miR-23b-5p
chr2	NC_006089.4:4004685|4012446	gga-miR-29b-1-5p
chr2	NC_006089.4:4004685|4012446	gga-miR-30b-3p
chr2	NC_006089.4:4004685|4012446	gga-miR-34a-5p
chr2	NC_006089.4:4004685|4012446	gga-miR-34b-5p
chr2	NC_006089.4:4004685|4012446	gga-miR-34c-5p
chr2	NC_006089.4:4004685|4012446	gga-miR-3529
chr2	NC_006089.4:4004685|4012446	gga-miR-3534
chr2	NC_006089.4:4004685|4012446	gga-miR-449a
chr2	NC_006089.4:4004685|4012446	gga-miR-449b-5p
chr2	NC_006089.4:4004685|4012446	gga-miR-449c-5p
chr2	NC_006089.4:4004685|4012446	gga-miR-460a-5p
chr2	NC_006089.4:4004685|4012446	gga-miR-460b-5p
chr2	NC_006089.4:4004685|4012446	gga-miR-6542-5p
chr2	NC_006089.4:4004685|4012446	gga-miR-6549-5p
chr2	NC_006089.4:4004685|4012446	gga-miR-6559-3p
chr2	NC_006089.4:4004685|4012446	gga-miR-6559-5p
chr2	NC_006089.4:4004685|4012446	gga-miR-6560-3p
chr2	NC_006089.4:4004685|4012446	gga-miR-6569-5p
chr2	NC_006089.4:4004685|4012446	gga-miR-6583-5p
chr2	NC_006089.4:4004685|4012446	gga-miR-6586-5p
chr2	NC_006089.4:4004685|4012446	gga-miR-6587-5p
chr2	NC_006089.4:4004685|4012446	gga-miR-6616-5p
chr2	NC_006089.4:4004685|4012446	gga-miR-6621-5p
chr2	NC_006089.4:4004685|4012446	gga-miR-6624-3p
chr2	NC_006089.4:4004685|4012446	gga-miR-6629-5p
chr2	NC_006089.4:4004685|4012446	gga-miR-6634-5p
chr2	NC_006089.4:4004685|4012446	gga-miR-6635-5p
chr2	NC_006089.4:4004685|4012446	gga-miR-6637-3p
chr2	NC_006089.4:4004685|4012446	gga-miR-6645-5p
chr2	NC_006089.4:4004685|4012446	gga-miR-6657-3p
chr2	NC_006089.4:4004685|4012446	gga-miR-6690-5p
chr2	NC_006089.4:4004685|4012446	gga-miR-7470-3p
chr2	NC_006089.4:4004685|4012446	gga-miR-7482-5p
chr2	NC_006089.4:50073627|50074232	gga-miR-3532-3p
chr2	NC_006089.4:50073627|50074232	gga-miR-449a
chr2	NC_006089.4:50073627|50074232	gga-miR-6610-3p
chr2	NC_006089.4:50073627|50074232	gga-miR-7478-5p
chr2	NC_006089.4:59788974|59793364	gga-miR-1354
chr2	NC_006089.4:59788974|59793364	gga-miR-1598
chr2	NC_006089.4:59788974|59793364	gga-miR-1614-3p
chr2	NC_006089.4:59788974|59793364	gga-miR-1617
chr2	NC_006089.4:59788974|59793364	gga-miR-1654
chr2	NC_006089.4:59788974|59793364	gga-miR-1673
chr2	NC_006089.4:59788974|59793364	gga-miR-1727
chr2	NC_006089.4:59788974|59793364	gga-miR-1768
chr2	NC_006089.4:59788974|59793364	gga-miR-1778
chr2	NC_006089.4:59788974|59793364	gga-miR-199-5p
chr2	NC_006089.4:59788974|59793364	gga-miR-2130
chr2	NC_006089.4:59788974|59793364	gga-miR-449b-5p
chr2	NC_006089.4:59788974|59793364	gga-miR-6600-3p
chr2	NC_006089.4:59788974|59793364	gga-miR-6603-3p
chr2	NC_006089.4:59788974|59793364	gga-miR-6625-5p
chr2	NC_006089.4:59788974|59793364	gga-miR-6629-5p
chr2	NC_006089.4:59788974|59793364	gga-miR-6648-5p
chr2	NC_006089.4:59788974|59793364	gga-miR-6649-3p
chr2	NC_006089.4:59788974|59793364	gga-miR-7453-3p
chr2	NC_006089.4:59788974|59793364	gga-miR-757
chr2	NC_006089.4:75739474|75744290	gga-miR-1306-5p
chr2	NC_006089.4:75739474|75744290	gga-miR-148a-5p
chr2	NC_006089.4:75739474|75744290	gga-miR-1558
chr2	NC_006089.4:75739474|75744290	gga-miR-1635
chr2	NC_006089.4:75739474|75744290	gga-miR-1684a-5p
chr2	NC_006089.4:75739474|75744290	gga-miR-1764-3p
chr2	NC_006089.4:75739474|75744290	gga-miR-1768
chr2	NC_006089.4:75739474|75744290	gga-miR-6552-5p
chr2	NC_006089.4:75739474|75744290	gga-miR-6587-3p
chr2	NC_006089.4:75739474|75744290	gga-miR-6588-3p
chr2	NC_006089.4:75739474|75744290	gga-miR-6593-5p
chr2	NC_006089.4:75739474|75744290	gga-miR-6597-3p
chr2	NC_006089.4:75739474|75744290	gga-miR-6598-5p
chr2	NC_006089.4:75739474|75744290	gga-miR-6609-3p
chr2	NC_006089.4:75739474|75744290	gga-miR-6616-5p
chr2	NC_006089.4:75739474|75744290	gga-miR-6617-3p
chr2	NC_006089.4:75739474|75744290	gga-miR-6624-3p
chr2	NC_006089.4:75739474|75744290	gga-miR-6676-3p
chr2	NC_006089.4:75739474|75744290	gga-miR-7449-3p
chr2	NC_006089.4:75739474|75744290	gga-miR-7451-3p
chr2	NC_006089.4:75739474|75744290	gga-miR-7461-5p
chr2	NC_006089.4:75739474|75744290	gga-miR-7470-3p
chr2	NC_006089.4:75739474|75744290	gga-miR-7482-5p
chr2	NC_006089.4:98710927|98738164	gga-miR-1354
chr2	NC_006089.4:98710927|98738164	gga-miR-1459
chr2	NC_006089.4:98710927|98738164	gga-miR-146a-3p
chr2	NC_006089.4:98710927|98738164	gga-miR-1564-3p
chr2	NC_006089.4:98710927|98738164	gga-miR-1575
chr2	NC_006089.4:98710927|98738164	gga-miR-15c-3p
chr2	NC_006089.4:98710927|98738164	gga-miR-1612
chr2	NC_006089.4:98710927|98738164	gga-miR-1615
chr2	NC_006089.4:98710927|98738164	gga-miR-1636
chr2	NC_006089.4:98710927|98738164	gga-miR-1644
chr2	NC_006089.4:98710927|98738164	gga-miR-1650
chr2	NC_006089.4:98710927|98738164	gga-miR-1659
chr2	NC_006089.4:98710927|98738164	gga-miR-1664-5p
chr2	NC_006089.4:98710927|98738164	gga-miR-1691
chr2	NC_006089.4:98710927|98738164	gga-miR-1696
chr2	NC_006089.4:98710927|98738164	gga-miR-1697
chr2	NC_006089.4:98710927|98738164	gga-miR-17-5p
chr2	NC_006089.4:98710927|98738164	gga-miR-1723
chr2	NC_006089.4:98710927|98738164	gga-miR-1737
chr2	NC_006089.4:98710927|98738164	gga-miR-1739
chr2	NC_006089.4:98710927|98738164	gga-miR-1754-3p
chr2	NC_006089.4:98710927|98738164	gga-miR-1794
chr2	NC_006089.4:98710927|98738164	gga-miR-181a-5p
chr2	NC_006089.4:98710927|98738164	gga-miR-214
chr2	NC_006089.4:98710927|98738164	gga-miR-3525
chr2	NC_006089.4:98710927|98738164	gga-miR-3534
chr2	NC_006089.4:98710927|98738164	gga-miR-490-3p
chr2	NC_006089.4:98710927|98738164	gga-miR-6547-5p
chr2	NC_006089.4:98710927|98738164	gga-miR-6551-3p
chr2	NC_006089.4:98710927|98738164	gga-miR-6553-5p
chr2	NC_006089.4:98710927|98738164	gga-miR-6582-3p
chr2	NC_006089.4:98710927|98738164	gga-miR-6588-3p
chr2	NC_006089.4:98710927|98738164	gga-miR-6599-5p
chr2	NC_006089.4:98710927|98738164	gga-miR-6601-3p
chr2	NC_006089.4:98710927|98738164	gga-miR-6627-3p
chr2	NC_006089.4:98710927|98738164	gga-miR-6632-5p
chr2	NC_006089.4:98710927|98738164	gga-miR-6650-5p
chr2	NC_006089.4:98710927|98738164	gga-miR-6661-5p
chr2	NC_006089.4:98710927|98738164	gga-miR-6677-3p
chr2	NC_006089.4:98710927|98738164	gga-miR-6677-5p
chr2	NC_006089.4:98710927|98738164	gga-miR-6691-5p
chr2	NC_006089.4:98710927|98738164	gga-miR-6709-5p
chr2	NC_006089.4:98710927|98738164	gga-miR-7439-5p
chr2	NC_006089.4:98710927|98738164	gga-miR-7452-5p
chr2	NC_006089.4:98710927|98738164	gga-miR-7454-3p
chr2	NC_006089.4:98710927|98738164	gga-miR-7457-5p
chr2	NC_006089.4:98710927|98738164	gga-miR-7461-3p
chr2	NC_006089.4:98710927|98738164	gga-miR-7470-3p
chr3	NC_006090.4:105203303|105209885	gga-miR-125b-5p
chr3	NC_006090.4:105203303|105209885	gga-miR-1354
chr3	NC_006090.4:105203303|105209885	gga-miR-1554
chr3	NC_006090.4:105203303|105209885	gga-miR-1556
chr3	NC_006090.4:105203303|105209885	gga-miR-1573
chr3	NC_006090.4:105203303|105209885	gga-miR-1585
chr3	NC_006090.4:105203303|105209885	gga-miR-1589
chr3	NC_006090.4:105203303|105209885	gga-miR-1615
chr3	NC_006090.4:105203303|105209885	gga-miR-1617
chr3	NC_006090.4:105203303|105209885	gga-miR-1658-3p
chr3	NC_006090.4:105203303|105209885	gga-miR-1659
chr3	NC_006090.4:105203303|105209885	gga-miR-1680-5p
chr3	NC_006090.4:105203303|105209885	gga-miR-1691
chr3	NC_006090.4:105203303|105209885	gga-miR-1696
chr3	NC_006090.4:105203303|105209885	gga-miR-1706
chr3	NC_006090.4:105203303|105209885	gga-miR-1737
chr3	NC_006090.4:105203303|105209885	gga-miR-1746
chr3	NC_006090.4:105203303|105209885	gga-miR-1807
chr3	NC_006090.4:105203303|105209885	gga-miR-18a-3p
chr3	NC_006090.4:105203303|105209885	gga-miR-3524b-3p
chr3	NC_006090.4:105203303|105209885	gga-miR-3529
chr3	NC_006090.4:105203303|105209885	gga-miR-3594-5p
chr3	NC_006090.4:105203303|105209885	gga-miR-6550-3p
chr3	NC_006090.4:105203303|105209885	gga-miR-6555-3p
chr3	NC_006090.4:105203303|105209885	gga-miR-6558-3p
chr3	NC_006090.4:105203303|105209885	gga-miR-6561-5p
chr3	NC_006090.4:105203303|105209885	gga-miR-6573-5p
chr3	NC_006090.4:105203303|105209885	gga-miR-6576-3p
chr3	NC_006090.4:105203303|105209885	gga-miR-6597-3p
chr3	NC_006090.4:105203303|105209885	gga-miR-6609-3p
chr3	NC_006090.4:105203303|105209885	gga-miR-6632-5p
chr3	NC_006090.4:105203303|105209885	gga-miR-6637-3p
chr3	NC_006090.4:105203303|105209885	gga-miR-6650-5p
chr3	NC_006090.4:105203303|105209885	gga-miR-6690-5p
chr3	NC_006090.4:105203303|105209885	gga-miR-6703-3p
chr3	NC_006090.4:105203303|105209885	gga-miR-7449-3p
chr3	NC_006090.4:105203303|105209885	gga-miR-7453-5p
chr3	NC_006090.4:105203303|105209885	gga-miR-7472-3p
chr3	NC_006090.4:105203303|105209885	gga-miR-7483-5p
chr3	NC_006090.4:3277796|3278805	gga-miR-1754-3p
chr3	NC_006090.4:3277796|3278805	gga-miR-1767
chr3	NC_006090.4:3277796|3278805	gga-miR-3540
chr3	NC_006090.4:3277796|3278805	gga-miR-6556-3p
chr3	NC_006090.4:3277796|3278805	gga-miR-6570-3p
chr3	NC_006090.4:3277796|3278805	gga-miR-6624-3p
chr3	NC_006090.4:37447248|37463414	gga-miR-103-2-5p
chr3	NC_006090.4:37447248|37463414	gga-miR-146a-3p
chr3	NC_006090.4:37447248|37463414	gga-miR-1552-3p
chr3	NC_006090.4:37447248|37463414	gga-miR-1594
chr3	NC_006090.4:37447248|37463414	gga-miR-1635
chr3	NC_006090.4:37447248|37463414	gga-miR-1686
chr3	NC_006090.4:37447248|37463414	gga-miR-1724
chr3	NC_006090.4:37447248|37463414	gga-miR-1737
chr3	NC_006090.4:37447248|37463414	gga-miR-1773-5p
chr3	NC_006090.4:37447248|37463414	gga-miR-1783
chr3	NC_006090.4:37447248|37463414	gga-miR-3529
chr3	NC_006090.4:37447248|37463414	gga-miR-449c-3p
chr3	NC_006090.4:37447248|37463414	gga-miR-6549-3p
chr3	NC_006090.4:37447248|37463414	gga-miR-6551-3p
chr3	NC_006090.4:37447248|37463414	gga-miR-6563-3p
chr3	NC_006090.4:37447248|37463414	gga-miR-6573-3p
chr3	NC_006090.4:37447248|37463414	gga-miR-6573-5p
chr3	NC_006090.4:37447248|37463414	gga-miR-6582-3p
chr3	NC_006090.4:37447248|37463414	gga-miR-6663-5p
chr3	NC_006090.4:37447248|37463414	gga-miR-6667-5p
chr3	NC_006090.4:37447248|37463414	gga-miR-6669-5p
chr3	NC_006090.4:37447248|37463414	gga-miR-6690-5p
chr3	NC_006090.4:37447248|37463414	gga-miR-7449-3p
chr3	NC_006090.4:37447248|37463414	gga-miR-7472-5p
chr3	NC_006090.4:37563382|37575283	gga-miR-1459
chr3	NC_006090.4:37563382|37575283	gga-miR-1573
chr3	NC_006090.4:37563382|37575283	gga-miR-1587
chr3	NC_006090.4:37563382|37575283	gga-miR-1608
chr3	NC_006090.4:37563382|37575283	gga-miR-1647
chr3	NC_006090.4:37563382|37575283	gga-miR-1661
chr3	NC_006090.4:37563382|37575283	gga-miR-1768
chr3	NC_006090.4:37563382|37575283	gga-miR-1773-3p
chr3	NC_006090.4:37563382|37575283	gga-miR-1796
chr3	NC_006090.4:37563382|37575283	gga-miR-222b-5p
chr3	NC_006090.4:37563382|37575283	gga-miR-29b-2-5p
chr3	NC_006090.4:37563382|37575283	gga-miR-34a-5p
chr3	NC_006090.4:37563382|37575283	gga-miR-34c-5p
chr3	NC_006090.4:37563382|37575283	gga-miR-383-5p
chr3	NC_006090.4:37563382|37575283	gga-miR-6548-3p
chr3	NC_006090.4:37563382|37575283	gga-miR-6552-5p
chr3	NC_006090.4:37563382|37575283	gga-miR-6581-5p
chr3	NC_006090.4:37563382|37575283	gga-miR-6584-5p
chr3	NC_006090.4:37563382|37575283	gga-miR-6600-3p
chr3	NC_006090.4:37563382|37575283	gga-miR-6637-3p
chr3	NC_006090.4:37563382|37575283	gga-miR-6669-3p
chr3	NC_006090.4:37563382|37575283	gga-miR-7437-5p
chr3	NC_006090.4:37563382|37575283	gga-miR-7457-5p
chr3	NC_006090.4:37563382|37575283	gga-miR-7472-5p
chr3	NC_006090.4:4071590|4085456	gga-let-7b
chr3	NC_006090.4:4071590|4085456	gga-miR-107-5p
chr3	NC_006090.4:4071590|4085456	gga-miR-1354
chr3	NC_006090.4:4071590|4085456	gga-miR-1462-3p
chr3	NC_006090.4:4071590|4085456	gga-miR-1550-5p
chr3	NC_006090.4:4071590|4085456	gga-miR-1554
chr3	NC_006090.4:4071590|4085456	gga-miR-1556
chr3	NC_006090.4:4071590|4085456	gga-miR-1564-3p
chr3	NC_006090.4:4071590|4085456	gga-miR-1589
chr3	NC_006090.4:4071590|4085456	gga-miR-1635
chr3	NC_006090.4:4071590|4085456	gga-miR-1654
chr3	NC_006090.4:4071590|4085456	gga-miR-1663-5p
chr3	NC_006090.4:4071590|4085456	gga-miR-1674
chr3	NC_006090.4:4071590|4085456	gga-miR-1720-3p
chr3	NC_006090.4:4071590|4085456	gga-miR-1724
chr3	NC_006090.4:4071590|4085456	gga-miR-1730-3p
chr3	NC_006090.4:4071590|4085456	gga-miR-1735
chr3	NC_006090.4:4071590|4085456	gga-miR-1744-5p
chr3	NC_006090.4:4071590|4085456	gga-miR-1745
chr3	NC_006090.4:4071590|4085456	gga-miR-1756b
chr3	NC_006090.4:4071590|4085456	gga-miR-1768
chr3	NC_006090.4:4071590|4085456	gga-miR-1779
chr3	NC_006090.4:4071590|4085456	gga-miR-1785
chr3	NC_006090.4:4071590|4085456	gga-miR-1796
chr3	NC_006090.4:4071590|4085456	gga-miR-193b-5p
chr3	NC_006090.4:4071590|4085456	gga-miR-205a
chr3	NC_006090.4:4071590|4085456	gga-miR-301b-5p
chr3	NC_006090.4:4071590|4085456	gga-miR-30b-5p
chr3	NC_006090.4:4071590|4085456	gga-miR-30c-2-3p
chr3	NC_006090.4:4071590|4085456	gga-miR-33-5p
chr3	NC_006090.4:4071590|4085456	gga-miR-34a-5p
chr3	NC_006090.4:4071590|4085456	gga-miR-34c-5p
chr3	NC_006090.4:4071590|4085456	gga-miR-3528
chr3	NC_006090.4:4071590|4085456	gga-miR-3594-5p
chr3	NC_006090.4:4071590|4085456	gga-miR-365-2-5p
chr3	NC_006090.4:4071590|4085456	gga-miR-449a
chr3	NC_006090.4:4071590|4085456	gga-miR-449c-5p
chr3	NC_006090.4:4071590|4085456	gga-miR-4732-5p
chr3	NC_006090.4:4071590|4085456	gga-miR-490-3p
chr3	NC_006090.4:4071590|4085456	gga-miR-6549-3p
chr3	NC_006090.4:4071590|4085456	gga-miR-6561-3p
chr3	NC_006090.4:4071590|4085456	gga-miR-6562-5p
chr3	NC_006090.4:4071590|4085456	gga-miR-6565-3p
chr3	NC_006090.4:4071590|4085456	gga-miR-6569-5p
chr3	NC_006090.4:4071590|4085456	gga-miR-6578-5p
chr3	NC_006090.4:4071590|4085456	gga-miR-6586-5p
chr3	NC_006090.4:4071590|4085456	gga-miR-6594-5p
chr3	NC_006090.4:4071590|4085456	gga-miR-6598-5p
chr3	NC_006090.4:4071590|4085456	gga-miR-6607-5p
chr3	NC_006090.4:4071590|4085456	gga-miR-6669-3p
chr3	NC_006090.4:4071590|4085456	gga-miR-6673-3p
chr3	NC_006090.4:4071590|4085456	gga-miR-6677-3p
chr3	NC_006090.4:4071590|4085456	gga-miR-6688-3p
chr3	NC_006090.4:4071590|4085456	gga-miR-6696-3p
chr3	NC_006090.4:4071590|4085456	gga-miR-6703-3p
chr3	NC_006090.4:4071590|4085456	gga-miR-6707-5p
chr3	NC_006090.4:4071590|4085456	gga-miR-7459-5p
chr3	NC_006090.4:4071590|4085456	gga-miR-7464-3p
chr3	NC_006090.4:4071590|4085456	gga-miR-7466-5p
chr3	NC_006090.4:4071590|4085456	gga-miR-7480-5p
chr3	NC_006090.4:4071590|4085456	gga-miR-757
chr3	NC_006090.4:41254907|41255931	gga-miR-1706
chr3	NC_006090.4:41254907|41255931	gga-miR-1760
chr3	NC_006090.4:41254907|41255931	gga-miR-6689-3p
chr3	NC_006090.4:41254907|41255931	gga-miR-7437-5p
chr3	NC_006090.4:67968245|67984173	gga-let-7b
chr3	NC_006090.4:67968245|67984173	gga-let-7d
chr3	NC_006090.4:67968245|67984173	gga-miR-1558
chr3	NC_006090.4:67968245|67984173	gga-miR-1564-3p
chr3	NC_006090.4:67968245|67984173	gga-miR-1574-3p
chr3	NC_006090.4:67968245|67984173	gga-miR-1597-3p
chr3	NC_006090.4:67968245|67984173	gga-miR-1609
chr3	NC_006090.4:67968245|67984173	gga-miR-1621-5p
chr3	NC_006090.4:67968245|67984173	gga-miR-1645
chr3	NC_006090.4:67968245|67984173	gga-miR-1647
chr3	NC_006090.4:67968245|67984173	gga-miR-1652
chr3	NC_006090.4:67968245|67984173	gga-miR-1659
chr3	NC_006090.4:67968245|67984173	gga-miR-1674
chr3	NC_006090.4:67968245|67984173	gga-miR-1687-3p
chr3	NC_006090.4:67968245|67984173	gga-miR-1687-5p
chr3	NC_006090.4:67968245|67984173	gga-miR-1690-5p
chr3	NC_006090.4:67968245|67984173	gga-miR-1696
chr3	NC_006090.4:67968245|67984173	gga-miR-1704
chr3	NC_006090.4:67968245|67984173	gga-miR-1710
chr3	NC_006090.4:67968245|67984173	gga-miR-1715-5p
chr3	NC_006090.4:67968245|67984173	gga-miR-1753
chr3	NC_006090.4:67968245|67984173	gga-miR-1768
chr3	NC_006090.4:67968245|67984173	gga-miR-1774
chr3	NC_006090.4:67968245|67984173	gga-miR-1802
chr3	NC_006090.4:67968245|67984173	gga-miR-1807
chr3	NC_006090.4:67968245|67984173	gga-miR-193b-5p
chr3	NC_006090.4:67968245|67984173	gga-miR-2129
chr3	NC_006090.4:67968245|67984173	gga-miR-2131-5p
chr3	NC_006090.4:67968245|67984173	gga-miR-217-3p
chr3	NC_006090.4:67968245|67984173	gga-miR-221-5p
chr3	NC_006090.4:67968245|67984173	gga-miR-3064-5p
chr3	NC_006090.4:67968245|67984173	gga-miR-30b-3p
chr3	NC_006090.4:67968245|67984173	gga-miR-34a-5p
chr3	NC_006090.4:67968245|67984173	gga-miR-34b-5p
chr3	NC_006090.4:67968245|67984173	gga-miR-34c-5p
chr3	NC_006090.4:67968245|67984173	gga-miR-449a
chr3	NC_006090.4:67968245|67984173	gga-miR-449c-5p
chr3	NC_006090.4:67968245|67984173	gga-miR-456-3p
chr3	NC_006090.4:67968245|67984173	gga-miR-456-5p
chr3	NC_006090.4:67968245|67984173	gga-miR-4732-5p
chr3	NC_006090.4:67968245|67984173	gga-miR-490-5p
chr3	NC_006090.4:67968245|67984173	gga-miR-6543-5p
chr3	NC_006090.4:67968245|67984173	gga-miR-6549-5p
chr3	NC_006090.4:67968245|67984173	gga-miR-6551-5p
chr3	NC_006090.4:67968245|67984173	gga-miR-6559-5p
chr3	NC_006090.4:67968245|67984173	gga-miR-6569-5p
chr3	NC_006090.4:67968245|67984173	gga-miR-6573-5p
chr3	NC_006090.4:67968245|67984173	gga-miR-6587-5p
chr3	NC_006090.4:67968245|67984173	gga-miR-6601-3p
chr3	NC_006090.4:67968245|67984173	gga-miR-6608-3p
chr3	NC_006090.4:67968245|67984173	gga-miR-6619-5p
chr3	NC_006090.4:67968245|67984173	gga-miR-6626-5p
chr3	NC_006090.4:67968245|67984173	gga-miR-6633-5p
chr3	NC_006090.4:67968245|67984173	gga-miR-6641-3p
chr3	NC_006090.4:67968245|67984173	gga-miR-6656-5p
chr3	NC_006090.4:67968245|67984173	gga-miR-6662-3p
chr3	NC_006090.4:67968245|67984173	gga-miR-6675-3p
chr3	NC_006090.4:67968245|67984173	gga-miR-6677-5p
chr3	NC_006090.4:67968245|67984173	gga-miR-7444-3p
chr3	NC_006090.4:67968245|67984173	gga-miR-7456-3p
chr3	NC_006090.4:67968245|67984173	gga-miR-7456-5p
chr3	NC_006090.4:67968245|67984173	gga-miR-7475-5p
chr3	NC_006090.4:67968245|67984173	gga-miR-7481-3p
chr4	NC_006091.4:33266075|33268960	gga-miR-125b-5p
chr4	NC_006091.4:33266075|33268960	gga-miR-1603
chr4	NC_006091.4:33266075|33268960	gga-miR-1790
chr4	NC_006091.4:33266075|33268960	gga-miR-18b-3p
chr4	NC_006091.4:33266075|33268960	gga-miR-6552-5p
chr4	NC_006091.4:33266075|33268960	gga-miR-6581-5p
chr4	NC_006091.4:33266075|33268960	gga-miR-6587-5p
chr4	NC_006091.4:33266075|33268960	gga-miR-6594-5p
chr4	NC_006091.4:33266075|33268960	gga-miR-7461-5p
chr4	NC_006091.4:37828602|37875649	gga-miR-103-3p
chr4	NC_006091.4:37828602|37875649	gga-miR-107-3p
chr4	NC_006091.4:37828602|37875649	gga-miR-1467-3p
chr4	NC_006091.4:37828602|37875649	gga-miR-1554
chr4	NC_006091.4:37828602|37875649	gga-miR-1558
chr4	NC_006091.4:37828602|37875649	gga-miR-1562-3p
chr4	NC_006091.4:37828602|37875649	gga-miR-1565
chr4	NC_006091.4:37828602|37875649	gga-miR-1569
chr4	NC_006091.4:37828602|37875649	gga-miR-1573
chr4	NC_006091.4:37828602|37875649	gga-miR-1588
chr4	NC_006091.4:37828602|37875649	gga-miR-1603
chr4	NC_006091.4:37828602|37875649	gga-miR-1609
chr4	NC_006091.4:37828602|37875649	gga-miR-1610
chr4	NC_006091.4:37828602|37875649	gga-miR-1612
chr4	NC_006091.4:37828602|37875649	gga-miR-1615
chr4	NC_006091.4:37828602|37875649	gga-miR-1631
chr4	NC_006091.4:37828602|37875649	gga-miR-1646
chr4	NC_006091.4:37828602|37875649	gga-miR-1649-5p
chr4	NC_006091.4:37828602|37875649	gga-miR-1661
chr4	NC_006091.4:37828602|37875649	gga-miR-1672
chr4	NC_006091.4:37828602|37875649	gga-miR-1683
chr4	NC_006091.4:37828602|37875649	gga-miR-1715-3p
chr4	NC_006091.4:37828602|37875649	gga-miR-1722-5p
chr4	NC_006091.4:37828602|37875649	gga-miR-1727
chr4	NC_006091.4:37828602|37875649	gga-miR-1728-5p
chr4	NC_006091.4:37828602|37875649	gga-miR-1731-3p
chr4	NC_006091.4:37828602|37875649	gga-miR-1731-5p
chr4	NC_006091.4:37828602|37875649	gga-miR-1794
chr4	NC_006091.4:37828602|37875649	gga-miR-202-3p
chr4	NC_006091.4:37828602|37875649	gga-miR-20b-3p
chr4	NC_006091.4:37828602|37875649	gga-miR-21-3p
chr4	NC_006091.4:37828602|37875649	gga-miR-217-5p
chr4	NC_006091.4:37828602|37875649	gga-miR-24-5p
chr4	NC_006091.4:37828602|37875649	gga-miR-29b-1-5p
chr4	NC_006091.4:37828602|37875649	gga-miR-29b-2-5p
chr4	NC_006091.4:37828602|37875649	gga-miR-30c-2-3p
chr4	NC_006091.4:37828602|37875649	gga-miR-34b-5p
chr4	NC_006091.4:37828602|37875649	gga-miR-3525
chr4	NC_006091.4:37828602|37875649	gga-miR-3537
chr4	NC_006091.4:37828602|37875649	gga-miR-3594-5p
chr4	NC_006091.4:37828602|37875649	gga-miR-456-3p
chr4	NC_006091.4:37828602|37875649	gga-miR-6545-3p
chr4	NC_006091.4:37828602|37875649	gga-miR-6547-5p
chr4	NC_006091.4:37828602|37875649	gga-miR-6549-5p
chr4	NC_006091.4:37828602|37875649	gga-miR-6551-5p
chr4	NC_006091.4:37828602|37875649	gga-miR-6561-3p
chr4	NC_006091.4:37828602|37875649	gga-miR-6566-3p
chr4	NC_006091.4:37828602|37875649	gga-miR-6570-3p
chr4	NC_006091.4:37828602|37875649	gga-miR-6580-5p
chr4	NC_006091.4:37828602|37875649	gga-miR-6593-5p
chr4	NC_006091.4:37828602|37875649	gga-miR-6600-3p
chr4	NC_006091.4:37828602|37875649	gga-miR-6601-3p
chr4	NC_006091.4:37828602|37875649	gga-miR-6602-5p
chr4	NC_006091.4:37828602|37875649	gga-miR-6617-3p
chr4	NC_006091.4:37828602|37875649	gga-miR-6624-3p
chr4	NC_006091.4:37828602|37875649	gga-miR-6625-5p
chr4	NC_006091.4:37828602|37875649	gga-miR-6628-3p
chr4	NC_006091.4:37828602|37875649	gga-miR-6632-5p
chr4	NC_006091.4:37828602|37875649	gga-miR-6643-5p
chr4	NC_006091.4:37828602|37875649	gga-miR-6650-5p
chr4	NC_006091.4:37828602|37875649	gga-miR-6655-5p
chr4	NC_006091.4:37828602|37875649	gga-miR-6658-3p
chr4	NC_006091.4:37828602|37875649	gga-miR-6669-5p
chr4	NC_006091.4:37828602|37875649	gga-miR-6671-5p
chr4	NC_006091.4:37828602|37875649	gga-miR-6674-3p
chr4	NC_006091.4:37828602|37875649	gga-miR-6675-3p
chr4	NC_006091.4:37828602|37875649	gga-miR-6704-5p
chr4	NC_006091.4:37828602|37875649	gga-miR-6707-5p
chr4	NC_006091.4:37828602|37875649	gga-miR-6714-3p
chr4	NC_006091.4:37828602|37875649	gga-miR-7457-5p
chr4	NC_006091.4:37828602|37875649	gga-miR-7460-5p
chr4	NC_006091.4:37828602|37875649	gga-miR-7461-3p
chr4	NC_006091.4:37828602|37875649	gga-miR-7464-3p
chr4	NC_006091.4:37828602|37875649	gga-miR-7466-5p
chr4	NC_006091.4:37828602|37875649	gga-miR-7472-3p
chr4	NC_006091.4:37828602|37875649	gga-miR-7481-5p
chr4	NC_006091.4:65510578|65515090	gga-miR-1612
chr4	NC_006091.4:65510578|65515090	gga-miR-301b-5p
chr4	NC_006091.4:65510578|65515090	gga-miR-449c-5p
chr4	NC_006091.4:65510578|65515090	gga-miR-6584-5p
chr4	NC_006091.4:65510578|65515090	gga-miR-6631-5p
chr4	NC_006091.4:65510578|65515090	gga-miR-6660-3p
chr4	NC_006091.4:77018109|77020992	gga-miR-1783
chr4	NC_006091.4:77018109|77020992	gga-miR-1807
chr4	NC_006091.4:77018109|77020992	gga-miR-456-5p
chr4	NC_006091.4:77018109|77020992	gga-miR-6547-3p
chr4	NC_006091.4:77018109|77020992	gga-miR-6578-5p
chr4	NC_006091.4:77018109|77020992	gga-miR-6599-5p
chr4	NC_006091.4:77018109|77020992	gga-miR-6603-3p
chr4	NC_006091.4:77018109|77020992	gga-miR-7437-3p
chr4	NC_006091.4:85242844|85243792	gga-miR-1459
chr4	NC_006091.4:85242844|85243792	gga-miR-1680-5p
chr4	NC_006091.4:85242844|85243792	gga-miR-30c-1-3p
chr4	NC_006091.4:85242844|85243792	gga-miR-3525
chr4	NC_006091.4:85242844|85243792	gga-miR-3532-3p
chr4	NC_006091.4:85242844|85243792	gga-miR-6611-5p
chr4	NC_006091.4:85242844|85243792	gga-miR-6667-5p
chr4	NC_006091.4:85242844|85243792	gga-miR-6683-3p
chr5	NC_006092.4:18049833|18051645	gga-miR-1683
chr5	NC_006092.4:18049833|18051645	gga-miR-449b-5p
chr5	NC_006092.4:18049833|18051645	gga-miR-6633-5p
chr5	NC_006092.4:18049833|18051645	gga-miR-6699-5p
chr5	NC_006092.4:18049833|18051645	gga-miR-7482-5p
chr5	NC_006092.4:28143580|28167808	gga-miR-125b-3p
chr5	NC_006092.4:28143580|28167808	gga-miR-1464
chr5	NC_006092.4:28143580|28167808	gga-miR-1554
chr5	NC_006092.4:28143580|28167808	gga-miR-1564-3p
chr5	NC_006092.4:28143580|28167808	gga-miR-1574-3p
chr5	NC_006092.4:28143580|28167808	gga-miR-1575
chr5	NC_006092.4:28143580|28167808	gga-miR-1590
chr5	NC_006092.4:28143580|28167808	gga-miR-1599
chr5	NC_006092.4:28143580|28167808	gga-miR-1609
chr5	NC_006092.4:28143580|28167808	gga-miR-1612
chr5	NC_006092.4:28143580|28167808	gga-miR-1635
chr5	NC_006092.4:28143580|28167808	gga-miR-1636
chr5	NC_006092.4:28143580|28167808	gga-miR-1640
chr5	NC_006092.4:28143580|28167808	gga-miR-1647
chr5	NC_006092.4:28143580|28167808	gga-miR-1655-5p
chr5	NC_006092.4:28143580|28167808	gga-miR-1656
chr5	NC_006092.4:28143580|28167808	gga-miR-1658-3p
chr5	NC_006092.4:28143580|28167808	gga-miR-1673
chr5	NC_006092.4:28143580|28167808	gga-miR-1695
chr5	NC_006092.4:28143580|28167808	gga-miR-1706
chr5	NC_006092.4:28143580|28167808	gga-miR-1715-5p
chr5	NC_006092.4:28143580|28167808	gga-miR-1728-5p
chr5	NC_006092.4:28143580|28167808	gga-miR-1764-3p
chr5	NC_006092.4:28143580|28167808	gga-miR-1773-5p
chr5	NC_006092.4:28143580|28167808	gga-miR-1775-3p
chr5	NC_006092.4:28143580|28167808	gga-miR-1782
chr5	NC_006092.4:28143580|28167808	gga-miR-1785
chr5	NC_006092.4:28143580|28167808	gga-miR-1789
chr5	NC_006092.4:28143580|28167808	gga-miR-1794
chr5	NC_006092.4:28143580|28167808	gga-miR-1803
chr5	NC_006092.4:28143580|28167808	gga-miR-1807
chr5	NC_006092.4:28143580|28167808	gga-miR-1813
chr5	NC_006092.4:28143580|28167808	gga-miR-187-5p
chr5	NC_006092.4:28143580|28167808	gga-miR-205a
chr5	NC_006092.4:28143580|28167808	gga-miR-214
chr5	NC_006092.4:28143580|28167808	gga-miR-215-3p
chr5	NC_006092.4:28143580|28167808	gga-miR-222b-5p
chr5	NC_006092.4:28143580|28167808	gga-miR-29b-2-5p
chr5	NC_006092.4:28143580|28167808	gga-miR-365-1-5p
chr5	NC_006092.4:28143580|28167808	gga-miR-449a
chr5	NC_006092.4:28143580|28167808	gga-miR-6545-5p
chr5	NC_006092.4:28143580|28167808	gga-miR-6553-5p
chr5	NC_006092.4:28143580|28167808	gga-miR-6562-5p
chr5	NC_006092.4:28143580|28167808	gga-miR-6566-3p
chr5	NC_006092.4:28143580|28167808	gga-miR-6573-5p
chr5	NC_006092.4:28143580|28167808	gga-miR-6587-3p
chr5	NC_006092.4:28143580|28167808	gga-miR-6599-5p
chr5	NC_006092.4:28143580|28167808	gga-miR-6601-3p
chr5	NC_006092.4:28143580|28167808	gga-miR-6607-5p
chr5	NC_006092.4:28143580|28167808	gga-miR-6646-3p
chr5	NC_006092.4:28143580|28167808	gga-miR-6686-3p
chr5	NC_006092.4:28143580|28167808	gga-miR-6699-5p
chr5	NC_006092.4:28143580|28167808	gga-miR-7456-3p
chr5	NC_006092.4:28738500|28747257	gga-miR-106-5p
chr5	NC_006092.4:28738500|28747257	gga-miR-1465
chr5	NC_006092.4:28738500|28747257	gga-miR-1553-3p
chr5	NC_006092.4:28738500|28747257	gga-miR-1558
chr5	NC_006092.4:28738500|28747257	gga-miR-1561
chr5	NC_006092.4:28738500|28747257	gga-miR-1574-5p
chr5	NC_006092.4:28738500|28747257	gga-miR-1658-3p
chr5	NC_006092.4:28738500|28747257	gga-miR-1696
chr5	NC_006092.4:28738500|28747257	gga-miR-17-5p
chr5	NC_006092.4:28738500|28747257	gga-miR-1730-3p
chr5	NC_006092.4:28738500|28747257	gga-miR-1768
chr5	NC_006092.4:28738500|28747257	gga-miR-20a-5p
chr5	NC_006092.4:28738500|28747257	gga-miR-2131-5p
chr5	NC_006092.4:28738500|28747257	gga-miR-222b-5p
chr5	NC_006092.4:28738500|28747257	gga-miR-30b-3p
chr5	NC_006092.4:28738500|28747257	gga-miR-3532-3p
chr5	NC_006092.4:28738500|28747257	gga-miR-3537
chr5	NC_006092.4:28738500|28747257	gga-miR-6549-3p
chr5	NC_006092.4:28738500|28747257	gga-miR-6555-3p
chr5	NC_006092.4:28738500|28747257	gga-miR-6564-3p
chr5	NC_006092.4:28738500|28747257	gga-miR-6600-3p
chr5	NC_006092.4:28738500|28747257	gga-miR-6607-5p
chr5	NC_006092.4:28738500|28747257	gga-miR-6627-3p
chr5	NC_006092.4:28738500|28747257	gga-miR-6647-5p
chr5	NC_006092.4:28738500|28747257	gga-miR-6654-3p
chr5	NC_006092.4:28738500|28747257	gga-miR-7457-5p
chr5	NC_006092.4:28738500|28747257	gga-miR-7468-3p
chr5	NC_006092.4:52223625|52231585	gga-miR-1462-5p
chr5	NC_006092.4:52223625|52231585	gga-miR-1552-3p
chr5	NC_006092.4:52223625|52231585	gga-miR-1556
chr5	NC_006092.4:52223625|52231585	gga-miR-1558
chr5	NC_006092.4:52223625|52231585	gga-miR-15c-3p
chr5	NC_006092.4:52223625|52231585	gga-miR-1605
chr5	NC_006092.4:52223625|52231585	gga-miR-1698
chr5	NC_006092.4:52223625|52231585	gga-miR-1724
chr5	NC_006092.4:52223625|52231585	gga-miR-1726
chr5	NC_006092.4:52223625|52231585	gga-miR-1727
chr5	NC_006092.4:52223625|52231585	gga-miR-1768
chr5	NC_006092.4:52223625|52231585	gga-miR-30c-1-3p
chr5	NC_006092.4:52223625|52231585	gga-miR-30c-2-3p
chr5	NC_006092.4:52223625|52231585	gga-miR-34c-5p
chr5	NC_006092.4:52223625|52231585	gga-miR-3533
chr5	NC_006092.4:52223625|52231585	gga-miR-449c-5p
chr5	NC_006092.4:52223625|52231585	gga-miR-6549-5p
chr5	NC_006092.4:52223625|52231585	gga-miR-6560-5p
chr5	NC_006092.4:52223625|52231585	gga-miR-6608-3p
chr5	NC_006092.4:52223625|52231585	gga-miR-6609-3p
chr5	NC_006092.4:52223625|52231585	gga-miR-6611-5p
chr5	NC_006092.4:52223625|52231585	gga-miR-6622-3p
chr5	NC_006092.4:52223625|52231585	gga-miR-6675-3p
chr5	NC_006092.4:52223625|52231585	gga-miR-6690-5p
chr5	NC_006092.4:52223625|52231585	gga-miR-6700-5p
chr5	NC_006092.4:52223625|52231585	gga-miR-6708-5p
chr5	NC_006092.4:52223625|52231585	gga-miR-7450-5p
chr5	NC_006092.4:52223625|52231585	gga-miR-7460-5p
chr5	NC_006092.4:52223625|52231585	gga-miR-7464-3p
chr5	NC_006092.4:52223625|52231585	gga-miR-7470-3p
chr6	NC_006093.4:15644561|15656042	gga-miR-101-2-5p
chr6	NC_006093.4:15644561|15656042	gga-miR-1467-3p
chr6	NC_006093.4:15644561|15656042	gga-miR-1552-3p
chr6	NC_006093.4:15644561|15656042	gga-miR-1556
chr6	NC_006093.4:15644561|15656042	gga-miR-1563
chr6	NC_006093.4:15644561|15656042	gga-miR-1564-5p
chr6	NC_006093.4:15644561|15656042	gga-miR-1614-3p
chr6	NC_006093.4:15644561|15656042	gga-miR-1627-5p
chr6	NC_006093.4:15644561|15656042	gga-miR-1646
chr6	NC_006093.4:15644561|15656042	gga-miR-1647
chr6	NC_006093.4:15644561|15656042	gga-miR-1658-3p
chr6	NC_006093.4:15644561|15656042	gga-miR-1685-5p
chr6	NC_006093.4:15644561|15656042	gga-miR-1687-5p
chr6	NC_006093.4:15644561|15656042	gga-miR-1706
chr6	NC_006093.4:15644561|15656042	gga-miR-1739
chr6	NC_006093.4:15644561|15656042	gga-miR-2129
chr6	NC_006093.4:15644561|15656042	gga-miR-214
chr6	NC_006093.4:15644561|15656042	gga-miR-221-3p
chr6	NC_006093.4:15644561|15656042	gga-miR-222b-3p
chr6	NC_006093.4:15644561|15656042	gga-miR-222b-5p
chr6	NC_006093.4:15644561|15656042	gga-miR-6543-5p
chr6	NC_006093.4:15644561|15656042	gga-miR-6572-3p
chr6	NC_006093.4:15644561|15656042	gga-miR-6586-5p
chr6	NC_006093.4:15644561|15656042	gga-miR-6610-3p
chr6	NC_006093.4:15644561|15656042	gga-miR-6621-5p
chr6	NC_006093.4:15644561|15656042	gga-miR-6660-3p
chr6	NC_006093.4:15644561|15656042	gga-miR-6664-3p
chr6	NC_006093.4:15644561|15656042	gga-miR-6676-3p
chr6	NC_006093.4:15644561|15656042	gga-miR-6702-5p
chr6	NC_006093.4:15644561|15656042	gga-miR-6704-5p
chr6	NC_006093.4:15644561|15656042	gga-miR-7442-5p
chr6	NC_006093.4:15644561|15656042	gga-miR-7452-5p
chr6	NC_006093.4:15644561|15656042	gga-miR-7476-3p
chr6	NC_006093.4:15644561|15656042	gga-miR-7482-3p
chr6	NC_006093.4:15644561|15656042	gga-miR-757
chr6	NC_006093.4:22336800|22337063	gga-miR-2131-5p
chr6	NC_006093.4:22336800|22337063	gga-miR-6622-3p
chr7	NC_006094.4:22760849|22761278	gga-miR-1699
chr7	NC_006094.4:22760849|22761278	gga-miR-1770
chr7	NC_006094.4:22760849|22761278	gga-miR-1773-5p
chr7	NC_006094.4:22760849|22761278	gga-miR-6573-3p
chr7	NC_006094.4:22760849|22761278	gga-miR-6588-3p
chr7	NC_006094.4:22760849|22761278	gga-miR-6672-3p
chr7	NC_006094.4:22760849|22761278	gga-miR-6700-3p
chr7	NC_006094.4:22760849|22761278	gga-miR-7449-3p
chr7	NC_006094.4:31198531|31200120	gga-miR-1604
chr7	NC_006094.4:31198531|31200120	gga-miR-1626-5p
chr7	NC_006094.4:31198531|31200120	gga-miR-1635
chr7	NC_006094.4:31198531|31200120	gga-miR-449c-5p
chr7	NC_006094.4:31198531|31200120	gga-miR-6563-3p
chr7	NC_006094.4:31198531|31200120	gga-miR-6582-3p
chr7	NC_006094.4:31198531|31200120	gga-miR-6593-3p
chr7	NC_006094.4:31198531|31200120	gga-miR-6690-5p
chr7	NC_006094.4:31198531|31200120	gga-miR-7442-3p
chr7	NC_006094.4:35336503|35337979	gga-miR-1453
chr7	NC_006094.4:35336503|35337979	gga-miR-1575
chr7	NC_006094.4:35336503|35337979	gga-miR-1604
chr7	NC_006094.4:35336503|35337979	gga-miR-1615
chr7	NC_006094.4:35336503|35337979	gga-miR-1664-5p
chr7	NC_006094.4:35336503|35337979	gga-miR-1754-3p
chr7	NC_006094.4:35336503|35337979	gga-miR-1783
chr7	NC_006094.4:35336503|35337979	gga-miR-221-5p
chr7	NC_006094.4:35336503|35337979	gga-miR-222b-5p
chr7	NC_006094.4:35336503|35337979	gga-miR-455-3p
chr7	NC_006094.4:35336503|35337979	gga-miR-6563-3p
chr7	NC_006094.4:35336503|35337979	gga-miR-6641-5p
chr7	NC_006094.4:35336503|35337979	gga-miR-7468-5p
chr8	NC_006095.4:3811366|3812181	gga-miR-1609
chr8	NC_006095.4:3811366|3812181	gga-miR-1762
chr8	NC_006095.4:3811366|3812181	gga-miR-1791-5p
chr8	NC_006095.4:3811366|3812181	gga-miR-6578-5p
chr8	NC_006095.4:3811366|3812181	gga-miR-6605-5p
chr8	NC_006095.4:3811366|3812181	gga-miR-6661-5p
chr8	NC_006095.4:3811366|3812181	gga-miR-7482-5p
chr9	NC_006096.4:10814512|10838667	gga-miR-107-5p
chr9	NC_006096.4:10814512|10838667	gga-miR-128-3p
chr9	NC_006096.4:10814512|10838667	gga-miR-1306-5p
chr9	NC_006096.4:10814512|10838667	gga-miR-1585
chr9	NC_006096.4:10814512|10838667	gga-miR-1610
chr9	NC_006096.4:10814512|10838667	gga-miR-1658-3p
chr9	NC_006096.4:10814512|10838667	gga-miR-1696
chr9	NC_006096.4:10814512|10838667	gga-miR-1703-5p
chr9	NC_006096.4:10814512|10838667	gga-miR-1751-5p
chr9	NC_006096.4:10814512|10838667	gga-miR-1754-3p
chr9	NC_006096.4:10814512|10838667	gga-miR-1758
chr9	NC_006096.4:10814512|10838667	gga-miR-1768
chr9	NC_006096.4:10814512|10838667	gga-miR-1778
chr9	NC_006096.4:10814512|10838667	gga-miR-1794
chr9	NC_006096.4:10814512|10838667	gga-miR-222a
chr9	NC_006096.4:10814512|10838667	gga-miR-2954
chr9	NC_006096.4:10814512|10838667	gga-miR-30c-5p
chr9	NC_006096.4:10814512|10838667	gga-miR-3524b-3p
chr9	NC_006096.4:10814512|10838667	gga-miR-456-3p
chr9	NC_006096.4:10814512|10838667	gga-miR-6542-5p
chr9	NC_006096.4:10814512|10838667	gga-miR-6551-3p
chr9	NC_006096.4:10814512|10838667	gga-miR-6558-5p
chr9	NC_006096.4:10814512|10838667	gga-miR-6563-3p
chr9	NC_006096.4:10814512|10838667	gga-miR-6573-3p
chr9	NC_006096.4:10814512|10838667	gga-miR-6582-3p
chr9	NC_006096.4:10814512|10838667	gga-miR-6586-5p
chr9	NC_006096.4:10814512|10838667	gga-miR-6588-3p
chr9	NC_006096.4:10814512|10838667	gga-miR-6596-3p
chr9	NC_006096.4:10814512|10838667	gga-miR-6625-5p
chr9	NC_006096.4:10814512|10838667	gga-miR-6655-5p
chr9	NC_006096.4:10814512|10838667	gga-miR-6656-5p
chr9	NC_006096.4:10814512|10838667	gga-miR-6664-3p
chr9	NC_006096.4:10814512|10838667	gga-miR-6671-5p
chr9	NC_006096.4:10814512|10838667	gga-miR-6712-5p
chr9	NC_006096.4:10814512|10838667	gga-miR-7442-5p
chr9	NC_006096.4:10814512|10838667	gga-miR-7461-5p
chr9	NC_006096.4:10814512|10838667	gga-miR-7464-5p
chr9	NC_006096.4:10814512|10838667	gga-miR-7470-3p
chr9	NC_006096.4:10814512|10838667	gga-miR-7478-5p
chr9	NC_006096.4:10814512|10838667	gga-miR-762
chr9	NC_006096.4:3580881|3595533	gga-miR-140-3p
chr9	NC_006096.4:3580881|3595533	gga-miR-1458
chr9	NC_006096.4:3580881|3595533	gga-miR-1562-3p
chr9	NC_006096.4:3580881|3595533	gga-miR-1562-5p
chr9	NC_006096.4:3580881|3595533	gga-miR-1615
chr9	NC_006096.4:3580881|3595533	gga-miR-1653
chr9	NC_006096.4:3580881|3595533	gga-miR-1655-5p
chr9	NC_006096.4:3580881|3595533	gga-miR-1669
chr9	NC_006096.4:3580881|3595533	gga-miR-1677-5p
chr9	NC_006096.4:3580881|3595533	gga-miR-1679
chr9	NC_006096.4:3580881|3595533	gga-miR-1680-5p
chr9	NC_006096.4:3580881|3595533	gga-miR-1693
chr9	NC_006096.4:3580881|3595533	gga-miR-17-3p
chr9	NC_006096.4:3580881|3595533	gga-miR-1738
chr9	NC_006096.4:3580881|3595533	gga-miR-1746
chr9	NC_006096.4:3580881|3595533	gga-miR-1748
chr9	NC_006096.4:3580881|3595533	gga-miR-1750
chr9	NC_006096.4:3580881|3595533	gga-miR-1751-5p
chr9	NC_006096.4:3580881|3595533	gga-miR-1784-5p
chr9	NC_006096.4:3580881|3595533	gga-miR-1806
chr9	NC_006096.4:3580881|3595533	gga-miR-1807
chr9	NC_006096.4:3580881|3595533	gga-miR-193a-3p
chr9	NC_006096.4:3580881|3595533	gga-miR-34a-5p
chr9	NC_006096.4:3580881|3595533	gga-miR-3532-3p
chr9	NC_006096.4:3580881|3595533	gga-miR-449c-3p
chr9	NC_006096.4:3580881|3595533	gga-miR-456-3p
chr9	NC_006096.4:3580881|3595533	gga-miR-466
chr9	NC_006096.4:3580881|3595533	gga-miR-6545-3p
chr9	NC_006096.4:3580881|3595533	gga-miR-6549-5p
chr9	NC_006096.4:3580881|3595533	gga-miR-6551-3p
chr9	NC_006096.4:3580881|3595533	gga-miR-6561-3p
chr9	NC_006096.4:3580881|3595533	gga-miR-6571-3p
chr9	NC_006096.4:3580881|3595533	gga-miR-6584-5p
chr9	NC_006096.4:3580881|3595533	gga-miR-6588-3p
chr9	NC_006096.4:3580881|3595533	gga-miR-6596-5p
chr9	NC_006096.4:3580881|3595533	gga-miR-6605-5p
chr9	NC_006096.4:3580881|3595533	gga-miR-6633-5p
chr9	NC_006096.4:3580881|3595533	gga-miR-6648-3p
chr9	NC_006096.4:3580881|3595533	gga-miR-6659-3p
chr9	NC_006096.4:3580881|3595533	gga-miR-6696-5p
chr9	NC_006096.4:3580881|3595533	gga-miR-6704-5p
chr9	NC_006096.4:3580881|3595533	gga-miR-7
chr9	NC_006096.4:3580881|3595533	gga-miR-7451-5p
chr9	NC_006096.4:3580881|3595533	gga-miR-7456-3p
chr9	NC_006096.4:3580881|3595533	gga-miR-7459-5p
chr9	NC_006096.4:3580881|3595533	gga-miR-7468-5p
chr9	NC_006096.4:3580881|3595533	gga-miR-7482-5p
chr9	NC_006096.4:3580881|3595533	gga-miR-7b
chr10	NC_006097.4:1032405|1037978	gga-miR-135a-2-3p
chr10	NC_006097.4:1032405|1037978	gga-miR-135a-3-3p
chr10	NC_006097.4:1032405|1037978	gga-miR-146a-3p
chr10	NC_006097.4:1032405|1037978	gga-miR-1562-5p
chr10	NC_006097.4:1032405|1037978	gga-miR-1587
chr10	NC_006097.4:1032405|1037978	gga-miR-1595-3p
chr10	NC_006097.4:1032405|1037978	gga-miR-1600
chr10	NC_006097.4:1032405|1037978	gga-miR-1628
chr10	NC_006097.4:1032405|1037978	gga-miR-1677-5p
chr10	NC_006097.4:1032405|1037978	gga-miR-1682
chr10	NC_006097.4:1032405|1037978	gga-miR-1687-3p
chr10	NC_006097.4:1032405|1037978	gga-miR-16c-5p
chr10	NC_006097.4:1032405|1037978	gga-miR-1737
chr10	NC_006097.4:1032405|1037978	gga-miR-1790
chr10	NC_006097.4:1032405|1037978	gga-miR-1845
chr10	NC_006097.4:1032405|1037978	gga-miR-24-3p
chr10	NC_006097.4:1032405|1037978	gga-miR-34a-5p
chr10	NC_006097.4:1032405|1037978	gga-miR-34b-5p
chr10	NC_006097.4:1032405|1037978	gga-miR-3537
chr10	NC_006097.4:1032405|1037978	gga-miR-6545-3p
chr10	NC_006097.4:1032405|1037978	gga-miR-6546-5p
chr10	NC_006097.4:1032405|1037978	gga-miR-6553-5p
chr10	NC_006097.4:1032405|1037978	gga-miR-6561-3p
chr10	NC_006097.4:1032405|1037978	gga-miR-6565-3p
chr10	NC_006097.4:1032405|1037978	gga-miR-6575-5p
chr10	NC_006097.4:1032405|1037978	gga-miR-6578-5p
chr10	NC_006097.4:1032405|1037978	gga-miR-6584-5p
chr10	NC_006097.4:1032405|1037978	gga-miR-6610-3p
chr10	NC_006097.4:1032405|1037978	gga-miR-6622-3p
chr10	NC_006097.4:1032405|1037978	gga-miR-6624-3p
chr10	NC_006097.4:1032405|1037978	gga-miR-6649-3p
chr10	NC_006097.4:1032405|1037978	gga-miR-6651-5p
chr10	NC_006097.4:1032405|1037978	gga-miR-6661-5p
chr10	NC_006097.4:1032405|1037978	gga-miR-6696-5p
chr10	NC_006097.4:1032405|1037978	gga-miR-7437-3p
chr10	NC_006097.4:1032405|1037978	gga-miR-7439-3p
chr10	NC_006097.4:1032405|1037978	gga-miR-7443-5p
chr10	NC_006097.4:1032405|1037978	gga-miR-7447-5p
chr10	NC_006097.4:1032405|1037978	gga-miR-7455-3p
chr10	NC_006097.4:1032405|1037978	gga-miR-7458-3p
chr10	NC_006097.4:1032405|1037978	gga-miR-7461-5p
chr10	NC_006097.4:1032405|1037978	gga-miR-7467-5p
chr10	NC_006097.4:1032405|1037978	gga-miR-7468-5p
chr10	NC_006097.4:1032405|1037978	gga-miR-7482-5p
chr10	NC_006097.4:1032405|1037978	gga-miR-7483-3p
chr10	NC_006097.4:1032405|1037978	gga-miR-92-5p
chr10	NC_006097.4:4115091|4116820	gga-miR-1451-5p
chr10	NC_006097.4:4115091|4116820	gga-miR-1632-5p
chr10	NC_006097.4:4115091|4116820	gga-miR-1649-5p
chr10	NC_006097.4:4115091|4116820	gga-miR-1752
chr10	NC_006097.4:4115091|4116820	gga-miR-1791-3p
chr10	NC_006097.4:4115091|4116820	gga-miR-18b-3p
chr10	NC_006097.4:4115091|4116820	gga-miR-6648-5p
chr10	NC_006097.4:4115091|4116820	gga-miR-6674-3p
chr10	NC_006097.4:7556544|7561000	gga-miR-1558
chr10	NC_006097.4:7556544|7561000	gga-miR-1630
chr10	NC_006097.4:7556544|7561000	gga-miR-1659
chr10	NC_006097.4:7556544|7561000	gga-miR-1686
chr10	NC_006097.4:7556544|7561000	gga-miR-1710
chr10	NC_006097.4:7556544|7561000	gga-miR-1739
chr10	NC_006097.4:7556544|7561000	gga-miR-1759-3p
chr10	NC_006097.4:7556544|7561000	gga-miR-1793
chr10	NC_006097.4:7556544|7561000	gga-miR-1796
chr10	NC_006097.4:7556544|7561000	gga-miR-199-3p
chr10	NC_006097.4:7556544|7561000	gga-miR-30c-1-3p
chr10	NC_006097.4:7556544|7561000	gga-miR-3607-3p
chr10	NC_006097.4:7556544|7561000	gga-miR-6543-5p
chr10	NC_006097.4:7556544|7561000	gga-miR-6551-3p
chr10	NC_006097.4:7556544|7561000	gga-miR-6664-3p
chr10	NC_006097.4:7556544|7561000	gga-miR-6702-5p
chr10	NC_006097.4:7556544|7561000	gga-miR-7459-5p
chr12	NC_006099.4:15993284|16006290	gga-miR-128-2-5p
chr12	NC_006099.4:15993284|16006290	gga-miR-1453
chr12	NC_006099.4:15993284|16006290	gga-miR-1550-5p
chr12	NC_006099.4:15993284|16006290	gga-miR-1553-3p
chr12	NC_006099.4:15993284|16006290	gga-miR-1567
chr12	NC_006099.4:15993284|16006290	gga-miR-1592
chr12	NC_006099.4:15993284|16006290	gga-miR-1594
chr12	NC_006099.4:15993284|16006290	gga-miR-1595-3p
chr12	NC_006099.4:15993284|16006290	gga-miR-1597-3p
chr12	NC_006099.4:15993284|16006290	gga-miR-1604
chr12	NC_006099.4:15993284|16006290	gga-miR-1618-5p
chr12	NC_006099.4:15993284|16006290	gga-miR-1625-3p
chr12	NC_006099.4:15993284|16006290	gga-miR-1636
chr12	NC_006099.4:15993284|16006290	gga-miR-1647
chr12	NC_006099.4:15993284|16006290	gga-miR-1656
chr12	NC_006099.4:15993284|16006290	gga-miR-1661
chr12	NC_006099.4:15993284|16006290	gga-miR-1669
chr12	NC_006099.4:15993284|16006290	gga-miR-1674
chr12	NC_006099.4:15993284|16006290	gga-miR-1682
chr12	NC_006099.4:15993284|16006290	gga-miR-1687-3p
chr12	NC_006099.4:15993284|16006290	gga-miR-1701
chr12	NC_006099.4:15993284|16006290	gga-miR-1704
chr12	NC_006099.4:15993284|16006290	gga-miR-1708
chr12	NC_006099.4:15993284|16006290	gga-miR-1712-5p
chr12	NC_006099.4:15993284|16006290	gga-miR-1713
chr12	NC_006099.4:15993284|16006290	gga-miR-1716
chr12	NC_006099.4:15993284|16006290	gga-miR-1736-3p
chr12	NC_006099.4:15993284|16006290	gga-miR-1736-5p
chr12	NC_006099.4:15993284|16006290	gga-miR-1745
chr12	NC_006099.4:15993284|16006290	gga-miR-1751-5p
chr12	NC_006099.4:15993284|16006290	gga-miR-1776
chr12	NC_006099.4:15993284|16006290	gga-miR-2126
chr12	NC_006099.4:15993284|16006290	gga-miR-222b-3p
chr12	NC_006099.4:15993284|16006290	gga-miR-449b-5p
chr12	NC_006099.4:15993284|16006290	gga-miR-449c-5p
chr12	NC_006099.4:15993284|16006290	gga-miR-6545-3p
chr12	NC_006099.4:15993284|16006290	gga-miR-6551-5p
chr12	NC_006099.4:15993284|16006290	gga-miR-6553-5p
chr12	NC_006099.4:15993284|16006290	gga-miR-6561-3p
chr12	NC_006099.4:15993284|16006290	gga-miR-6563-3p
chr12	NC_006099.4:15993284|16006290	gga-miR-6573-5p
chr12	NC_006099.4:15993284|16006290	gga-miR-6583-5p
chr12	NC_006099.4:15993284|16006290	gga-miR-6594-5p
chr12	NC_006099.4:15993284|16006290	gga-miR-6609-3p
chr12	NC_006099.4:15993284|16006290	gga-miR-6615-3p
chr12	NC_006099.4:15993284|16006290	gga-miR-6619-5p
chr12	NC_006099.4:15993284|16006290	gga-miR-6630-3p
chr12	NC_006099.4:15993284|16006290	gga-miR-6639-5p
chr12	NC_006099.4:15993284|16006290	gga-miR-6648-5p
chr12	NC_006099.4:15993284|16006290	gga-miR-6687-3p
chr12	NC_006099.4:15993284|16006290	gga-miR-6709-5p
chr12	NC_006099.4:15993284|16006290	gga-miR-7437-5p
chr12	NC_006099.4:15993284|16006290	gga-miR-7450-3p
chr12	NC_006099.4:15993284|16006290	gga-miR-7455-3p
chr12	NC_006099.4:15993284|16006290	gga-miR-7464-3p
chr12	NC_006099.4:15993284|16006290	gga-miR-7478-5p
chr12	NC_006099.4:15993284|16006290	gga-miR-7483-5p
chr12	NC_006099.4:15993284|16006290	gga-miR-92-5p
chr12	NC_006099.4:16132825|16236906	gga-miR-103-3p
chr12	NC_006099.4:16132825|16236906	gga-miR-107-3p
chr12	NC_006099.4:16132825|16236906	gga-miR-1306-5p
chr12	NC_006099.4:16132825|16236906	gga-miR-130a-5p
chr12	NC_006099.4:16132825|16236906	gga-miR-1553-3p
chr12	NC_006099.4:16132825|16236906	gga-miR-1554
chr12	NC_006099.4:16132825|16236906	gga-miR-1556
chr12	NC_006099.4:16132825|16236906	gga-miR-1560-5p
chr12	NC_006099.4:16132825|16236906	gga-miR-1564-5p
chr12	NC_006099.4:16132825|16236906	gga-miR-1571
chr12	NC_006099.4:16132825|16236906	gga-miR-1577
chr12	NC_006099.4:16132825|16236906	gga-miR-1580
chr12	NC_006099.4:16132825|16236906	gga-miR-1584
chr12	NC_006099.4:16132825|16236906	gga-miR-1595-5p
chr12	NC_006099.4:16132825|16236906	gga-miR-1596-3p
chr12	NC_006099.4:16132825|16236906	gga-miR-1597-3p
chr12	NC_006099.4:16132825|16236906	gga-miR-1598
chr12	NC_006099.4:16132825|16236906	gga-miR-15c-3p
chr12	NC_006099.4:16132825|16236906	gga-miR-1601
chr12	NC_006099.4:16132825|16236906	gga-miR-1603
chr12	NC_006099.4:16132825|16236906	gga-miR-1604
chr12	NC_006099.4:16132825|16236906	gga-miR-1614-3p
chr12	NC_006099.4:16132825|16236906	gga-miR-1614-5p
chr12	NC_006099.4:16132825|16236906	gga-miR-1623
chr12	NC_006099.4:16132825|16236906	gga-miR-1624
chr12	NC_006099.4:16132825|16236906	gga-miR-1633
chr12	NC_006099.4:16132825|16236906	gga-miR-1642
chr12	NC_006099.4:16132825|16236906	gga-miR-1645
chr12	NC_006099.4:16132825|16236906	gga-miR-1656
chr12	NC_006099.4:16132825|16236906	gga-miR-1658-3p
chr12	NC_006099.4:16132825|16236906	gga-miR-1668-3p
chr12	NC_006099.4:16132825|16236906	gga-miR-1668-5p
chr12	NC_006099.4:16132825|16236906	gga-miR-1673
chr12	NC_006099.4:16132825|16236906	gga-miR-1675
chr12	NC_006099.4:16132825|16236906	gga-miR-1677-3p
chr12	NC_006099.4:16132825|16236906	gga-miR-1680-5p
chr12	NC_006099.4:16132825|16236906	gga-miR-1689-5p
chr12	NC_006099.4:16132825|16236906	gga-miR-1690-5p
chr12	NC_006099.4:16132825|16236906	gga-miR-1699
chr12	NC_006099.4:16132825|16236906	gga-miR-17-3p
chr12	NC_006099.4:16132825|16236906	gga-miR-1703-5p
chr12	NC_006099.4:16132825|16236906	gga-miR-1708
chr12	NC_006099.4:16132825|16236906	gga-miR-1711
chr12	NC_006099.4:16132825|16236906	gga-miR-1714
chr12	NC_006099.4:16132825|16236906	gga-miR-1722-3p
chr12	NC_006099.4:16132825|16236906	gga-miR-1722-5p
chr12	NC_006099.4:16132825|16236906	gga-miR-1724
chr12	NC_006099.4:16132825|16236906	gga-miR-1731-3p
chr12	NC_006099.4:16132825|16236906	gga-miR-1733
chr12	NC_006099.4:16132825|16236906	gga-miR-1736-3p
chr12	NC_006099.4:16132825|16236906	gga-miR-1737
chr12	NC_006099.4:16132825|16236906	gga-miR-1749-3p
chr12	NC_006099.4:16132825|16236906	gga-miR-1752
chr12	NC_006099.4:16132825|16236906	gga-miR-1787
chr12	NC_006099.4:16132825|16236906	gga-miR-1792
chr12	NC_006099.4:16132825|16236906	gga-miR-1794
chr12	NC_006099.4:16132825|16236906	gga-miR-18a-3p
chr12	NC_006099.4:16132825|16236906	gga-miR-18b-3p
chr12	NC_006099.4:16132825|16236906	gga-miR-199-5p
chr12	NC_006099.4:16132825|16236906	gga-miR-214
chr12	NC_006099.4:16132825|16236906	gga-miR-217-3p
chr12	NC_006099.4:16132825|16236906	gga-miR-222a
chr12	NC_006099.4:16132825|16236906	gga-miR-222b-3p
chr12	NC_006099.4:16132825|16236906	gga-miR-24-3p
chr12	NC_006099.4:16132825|16236906	gga-miR-27b-5p
chr12	NC_006099.4:16132825|16236906	gga-miR-3529
chr12	NC_006099.4:16132825|16236906	gga-miR-3530-5p
chr12	NC_006099.4:16132825|16236906	gga-miR-3537
chr12	NC_006099.4:16132825|16236906	gga-miR-3594-5p
chr12	NC_006099.4:16132825|16236906	gga-miR-383-3p
chr12	NC_006099.4:16132825|16236906	gga-miR-455-5p
chr12	NC_006099.4:16132825|16236906	gga-miR-6516-5p
chr12	NC_006099.4:16132825|16236906	gga-miR-6545-3p
chr12	NC_006099.4:16132825|16236906	gga-miR-6547-3p
chr12	NC_006099.4:16132825|16236906	gga-miR-6549-5p
chr12	NC_006099.4:16132825|16236906	gga-miR-6550-3p
chr12	NC_006099.4:16132825|16236906	gga-miR-6553-5p
chr12	NC_006099.4:16132825|16236906	gga-miR-6562-5p
chr12	NC_006099.4:16132825|16236906	gga-miR-6563-3p
chr12	NC_006099.4:16132825|16236906	gga-miR-6567-3p
chr12	NC_006099.4:16132825|16236906	gga-miR-6568-5p
chr12	NC_006099.4:16132825|16236906	gga-miR-6569-5p
chr12	NC_006099.4:16132825|16236906	gga-miR-6570-3p
chr12	NC_006099.4:16132825|16236906	gga-miR-6573-3p
chr12	NC_006099.4:16132825|16236906	gga-miR-6573-5p
chr12	NC_006099.4:16132825|16236906	gga-miR-6581-3p
chr12	NC_006099.4:16132825|16236906	gga-miR-6584-5p
chr12	NC_006099.4:16132825|16236906	gga-miR-6586-5p
chr12	NC_006099.4:16132825|16236906	gga-miR-6589-5p
chr12	NC_006099.4:16132825|16236906	gga-miR-6590-5p
chr12	NC_006099.4:16132825|16236906	gga-miR-6593-5p
chr12	NC_006099.4:16132825|16236906	gga-miR-6594-5p
chr12	NC_006099.4:16132825|16236906	gga-miR-6598-5p
chr12	NC_006099.4:16132825|16236906	gga-miR-6599-3p
chr12	NC_006099.4:16132825|16236906	gga-miR-6608-5p
chr12	NC_006099.4:16132825|16236906	gga-miR-6610-3p
chr12	NC_006099.4:16132825|16236906	gga-miR-6611-5p
chr12	NC_006099.4:16132825|16236906	gga-miR-6617-3p
chr12	NC_006099.4:16132825|16236906	gga-miR-6625-5p
chr12	NC_006099.4:16132825|16236906	gga-miR-6632-5p
chr12	NC_006099.4:16132825|16236906	gga-miR-6643-5p
chr12	NC_006099.4:16132825|16236906	gga-miR-6649-3p
chr12	NC_006099.4:16132825|16236906	gga-miR-6653-3p
chr12	NC_006099.4:16132825|16236906	gga-miR-6656-5p
chr12	NC_006099.4:16132825|16236906	gga-miR-6675-3p
chr12	NC_006099.4:16132825|16236906	gga-miR-6676-3p
chr12	NC_006099.4:16132825|16236906	gga-miR-6680-3p
chr12	NC_006099.4:16132825|16236906	gga-miR-6690-5p
chr12	NC_006099.4:16132825|16236906	gga-miR-6698-3p
chr12	NC_006099.4:16132825|16236906	gga-miR-6702-5p
chr12	NC_006099.4:16132825|16236906	gga-miR-6707-5p
chr12	NC_006099.4:16132825|16236906	gga-miR-7441-5p
chr12	NC_006099.4:16132825|16236906	gga-miR-7449-3p
chr12	NC_006099.4:16132825|16236906	gga-miR-7451-5p
chr12	NC_006099.4:16132825|16236906	gga-miR-7456-5p
chr12	NC_006099.4:16132825|16236906	gga-miR-7461-5p
chr12	NC_006099.4:16132825|16236906	gga-miR-7470-3p
chr12	NC_006099.4:16132825|16236906	gga-miR-7471-3p
chr12	NC_006099.4:16132825|16236906	gga-miR-7472-5p
chr12	NC_006099.4:16132825|16236906	gga-miR-7481-3p
chr12	NC_006099.4:16132825|16236906	gga-miR-7483-5p
chr12	NC_006099.4:16754715|16756055	gga-miR-1451-3p
chr12	NC_006099.4:16754715|16756055	gga-miR-1611
chr12	NC_006099.4:16754715|16756055	gga-miR-1661
chr12	NC_006099.4:16754715|16756055	gga-miR-1696
chr12	NC_006099.4:16754715|16756055	gga-miR-1791-5p
chr12	NC_006099.4:16754715|16756055	gga-miR-6546-3p
chr12	NC_006099.4:16754715|16756055	gga-miR-6633-5p
chr12	NC_006099.4:16754715|16756055	gga-miR-6649-3p
chr13	NC_006100.4:10221676|10223839	gga-miR-1655-5p
chr13	NC_006100.4:10221676|10223839	gga-miR-1697
chr13	NC_006100.4:10221676|10223839	gga-miR-1728-3p
chr13	NC_006100.4:10221676|10223839	gga-miR-1756a
chr13	NC_006100.4:10221676|10223839	gga-miR-1773-3p
chr13	NC_006100.4:10221676|10223839	gga-miR-1791-5p
chr13	NC_006100.4:10221676|10223839	gga-miR-2954
chr13	NC_006100.4:10221676|10223839	gga-miR-6602-5p
chr13	NC_006100.4:10221676|10223839	gga-miR-6634-5p
chr13	NC_006100.4:10221676|10223839	gga-miR-6640-5p
chr13	NC_006100.4:10221676|10223839	gga-miR-6661-5p
chr13	NC_006100.4:10221676|10223839	gga-miR-6709-5p
chr13	NC_006100.4:10221676|10223839	gga-miR-7456-5p
chr13	NC_006100.4:16607637|16648476	gga-miR-103-2-5p
chr13	NC_006100.4:16607637|16648476	gga-miR-106-3p
chr13	NC_006100.4:16607637|16648476	gga-miR-124a-3p
chr13	NC_006100.4:16607637|16648476	gga-miR-128-1-5p
chr13	NC_006100.4:16607637|16648476	gga-miR-130b-5p
chr13	NC_006100.4:16607637|16648476	gga-miR-1560-3p
chr13	NC_006100.4:16607637|16648476	gga-miR-1561
chr13	NC_006100.4:16607637|16648476	gga-miR-1562-3p
chr13	NC_006100.4:16607637|16648476	gga-miR-1567
chr13	NC_006100.4:16607637|16648476	gga-miR-1573
chr13	NC_006100.4:16607637|16648476	gga-miR-1577
chr13	NC_006100.4:16607637|16648476	gga-miR-1592
chr13	NC_006100.4:16607637|16648476	gga-miR-1594
chr13	NC_006100.4:16607637|16648476	gga-miR-1595-3p
chr13	NC_006100.4:16607637|16648476	gga-miR-1618-5p
chr13	NC_006100.4:16607637|16648476	gga-miR-1626-3p
chr13	NC_006100.4:16607637|16648476	gga-miR-1632-5p
chr13	NC_006100.4:16607637|16648476	gga-miR-1646
chr13	NC_006100.4:16607637|16648476	gga-miR-1647
chr13	NC_006100.4:16607637|16648476	gga-miR-1649-3p
chr13	NC_006100.4:16607637|16648476	gga-miR-1650
chr13	NC_006100.4:16607637|16648476	gga-miR-1663-3p
chr13	NC_006100.4:16607637|16648476	gga-miR-1668-5p
chr13	NC_006100.4:16607637|16648476	gga-miR-1671
chr13	NC_006100.4:16607637|16648476	gga-miR-1672
chr13	NC_006100.4:16607637|16648476	gga-miR-1673
chr13	NC_006100.4:16607637|16648476	gga-miR-1676-3p
chr13	NC_006100.4:16607637|16648476	gga-miR-1681
chr13	NC_006100.4:16607637|16648476	gga-miR-1684a-5p
chr13	NC_006100.4:16607637|16648476	gga-miR-1686
chr13	NC_006100.4:16607637|16648476	gga-miR-1687-3p
chr13	NC_006100.4:16607637|16648476	gga-miR-1689-5p
chr13	NC_006100.4:16607637|16648476	gga-miR-1706
chr13	NC_006100.4:16607637|16648476	gga-miR-1714
chr13	NC_006100.4:16607637|16648476	gga-miR-1715-5p
chr13	NC_006100.4:16607637|16648476	gga-miR-1716
chr13	NC_006100.4:16607637|16648476	gga-miR-1723
chr13	NC_006100.4:16607637|16648476	gga-miR-1728-3p
chr13	NC_006100.4:16607637|16648476	gga-miR-1749-3p
chr13	NC_006100.4:16607637|16648476	gga-miR-1751-5p
chr13	NC_006100.4:16607637|16648476	gga-miR-1764-5p
chr13	NC_006100.4:16607637|16648476	gga-miR-1769-5p
chr13	NC_006100.4:16607637|16648476	gga-miR-1790
chr13	NC_006100.4:16607637|16648476	gga-miR-1791-5p
chr13	NC_006100.4:16607637|16648476	gga-miR-1796
chr13	NC_006100.4:16607637|16648476	gga-miR-1803
chr13	NC_006100.4:16607637|16648476	gga-miR-181a-3p
chr13	NC_006100.4:16607637|16648476	gga-miR-1c
chr13	NC_006100.4:16607637|16648476	gga-miR-200a-5p
chr13	NC_006100.4:16607637|16648476	gga-miR-2129
chr13	NC_006100.4:16607637|16648476	gga-miR-2130
chr13	NC_006100.4:16607637|16648476	gga-miR-24-3p
chr13	NC_006100.4:16607637|16648476	gga-miR-301b-5p
chr13	NC_006100.4:16607637|16648476	gga-miR-302b-3p
chr13	NC_006100.4:16607637|16648476	gga-miR-302c-3p
chr13	NC_006100.4:16607637|16648476	gga-miR-302d
chr13	NC_006100.4:16607637|16648476	gga-miR-30b-3p
chr13	NC_006100.4:16607637|16648476	gga-miR-30c-1-3p
chr13	NC_006100.4:16607637|16648476	gga-miR-34b-5p
chr13	NC_006100.4:16607637|16648476	gga-miR-3528
chr13	NC_006100.4:16607637|16648476	gga-miR-456-3p
chr13	NC_006100.4:16607637|16648476	gga-miR-6546-5p
chr13	NC_006100.4:16607637|16648476	gga-miR-6557-5p
chr13	NC_006100.4:16607637|16648476	gga-miR-6562-5p
chr13	NC_006100.4:16607637|16648476	gga-miR-6570-5p
chr13	NC_006100.4:16607637|16648476	gga-miR-6583-5p
chr13	NC_006100.4:16607637|16648476	gga-miR-6588-3p
chr13	NC_006100.4:16607637|16648476	gga-miR-6596-3p
chr13	NC_006100.4:16607637|16648476	gga-miR-6607-5p
chr13	NC_006100.4:16607637|16648476	gga-miR-6612-5p
chr13	NC_006100.4:16607637|16648476	gga-miR-6619-5p
chr13	NC_006100.4:16607637|16648476	gga-miR-6620-5p
chr13	NC_006100.4:16607637|16648476	gga-miR-6621-5p
chr13	NC_006100.4:16607637|16648476	gga-miR-6622-3p
chr13	NC_006100.4:16607637|16648476	gga-miR-6632-5p
chr13	NC_006100.4:16607637|16648476	gga-miR-6644-3p
chr13	NC_006100.4:16607637|16648476	gga-miR-6647-5p
chr13	NC_006100.4:16607637|16648476	gga-miR-6650-5p
chr13	NC_006100.4:16607637|16648476	gga-miR-6655-5p
chr13	NC_006100.4:16607637|16648476	gga-miR-6656-5p
chr13	NC_006100.4:16607637|16648476	gga-miR-6658-3p
chr13	NC_006100.4:16607637|16648476	gga-miR-6661-5p
chr13	NC_006100.4:16607637|16648476	gga-miR-6663-5p
chr13	NC_006100.4:16607637|16648476	gga-miR-6667-5p
chr13	NC_006100.4:16607637|16648476	gga-miR-6702-5p
chr13	NC_006100.4:16607637|16648476	gga-miR-6703-3p
chr13	NC_006100.4:16607637|16648476	gga-miR-6706-5p
chr13	NC_006100.4:16607637|16648476	gga-miR-6709-5p
chr13	NC_006100.4:16607637|16648476	gga-miR-6712-5p
chr13	NC_006100.4:16607637|16648476	gga-miR-7439-3p
chr13	NC_006100.4:16607637|16648476	gga-miR-7442-5p
chr13	NC_006100.4:16607637|16648476	gga-miR-7443-3p
chr13	NC_006100.4:16607637|16648476	gga-miR-7443-5p
chr13	NC_006100.4:16607637|16648476	gga-miR-7447-3p
chr13	NC_006100.4:16607637|16648476	gga-miR-7448-5p
chr13	NC_006100.4:16607637|16648476	gga-miR-7451-5p
chr13	NC_006100.4:16607637|16648476	gga-miR-7457-5p
chr13	NC_006100.4:16607637|16648476	gga-miR-7459-5p
chr13	NC_006100.4:16607637|16648476	gga-miR-7460-3p
chr13	NC_006100.4:16607637|16648476	gga-miR-7466-5p
chr13	NC_006100.4:16607637|16648476	gga-miR-7483-3p
chr13	NC_006100.4:988760|1005285	gga-miR-124b
chr13	NC_006100.4:988760|1005285	gga-miR-125b-5p
chr13	NC_006100.4:988760|1005285	gga-miR-1603
chr13	NC_006100.4:988760|1005285	gga-miR-1610
chr13	NC_006100.4:988760|1005285	gga-miR-1614-3p
chr13	NC_006100.4:988760|1005285	gga-miR-1616
chr13	NC_006100.4:988760|1005285	gga-miR-1645
chr13	NC_006100.4:988760|1005285	gga-miR-1664-3p
chr13	NC_006100.4:988760|1005285	gga-miR-1673
chr13	NC_006100.4:988760|1005285	gga-miR-1681
chr13	NC_006100.4:988760|1005285	gga-miR-1709
chr13	NC_006100.4:988760|1005285	gga-miR-1712-3p
chr13	NC_006100.4:988760|1005285	gga-miR-1730-5p
chr13	NC_006100.4:988760|1005285	gga-miR-1736-5p
chr13	NC_006100.4:988760|1005285	gga-miR-1751-5p
chr13	NC_006100.4:988760|1005285	gga-miR-1762
chr13	NC_006100.4:988760|1005285	gga-miR-1774
chr13	NC_006100.4:988760|1005285	gga-miR-1781-5p
chr13	NC_006100.4:988760|1005285	gga-miR-1793
chr13	NC_006100.4:988760|1005285	gga-miR-1796
chr13	NC_006100.4:988760|1005285	gga-miR-1804
chr13	NC_006100.4:988760|1005285	gga-miR-183
chr13	NC_006100.4:988760|1005285	gga-miR-18b-3p
chr13	NC_006100.4:988760|1005285	gga-miR-221-5p
chr13	NC_006100.4:988760|1005285	gga-miR-24-3p
chr13	NC_006100.4:988760|1005285	gga-miR-26a-3p
chr13	NC_006100.4:988760|1005285	gga-miR-3064-3p
chr13	NC_006100.4:988760|1005285	gga-miR-30c-2-3p
chr13	NC_006100.4:988760|1005285	gga-miR-34a-5p
chr13	NC_006100.4:988760|1005285	gga-miR-449c-5p
chr13	NC_006100.4:988760|1005285	gga-miR-455-3p
chr13	NC_006100.4:988760|1005285	gga-miR-456-3p
chr13	NC_006100.4:988760|1005285	gga-miR-460a-5p
chr13	NC_006100.4:988760|1005285	gga-miR-6542-5p
chr13	NC_006100.4:988760|1005285	gga-miR-6545-3p
chr13	NC_006100.4:988760|1005285	gga-miR-6553-5p
chr13	NC_006100.4:988760|1005285	gga-miR-6562-3p
chr13	NC_006100.4:988760|1005285	gga-miR-6562-5p
chr13	NC_006100.4:988760|1005285	gga-miR-6564-5p
chr13	NC_006100.4:988760|1005285	gga-miR-6572-3p
chr13	NC_006100.4:988760|1005285	gga-miR-6573-3p
chr13	NC_006100.4:988760|1005285	gga-miR-6573-5p
chr13	NC_006100.4:988760|1005285	gga-miR-6578-5p
chr13	NC_006100.4:988760|1005285	gga-miR-6587-3p
chr13	NC_006100.4:988760|1005285	gga-miR-6615-3p
chr13	NC_006100.4:988760|1005285	gga-miR-6615-5p
chr13	NC_006100.4:988760|1005285	gga-miR-6619-5p
chr13	NC_006100.4:988760|1005285	gga-miR-6624-3p
chr13	NC_006100.4:988760|1005285	gga-miR-6628-3p
chr13	NC_006100.4:988760|1005285	gga-miR-6632-5p
chr13	NC_006100.4:988760|1005285	gga-miR-6647-5p
chr13	NC_006100.4:988760|1005285	gga-miR-6657-3p
chr13	NC_006100.4:988760|1005285	gga-miR-6665-5p
chr13	NC_006100.4:988760|1005285	gga-miR-6669-5p
chr13	NC_006100.4:988760|1005285	gga-miR-6699-5p
chr13	NC_006100.4:988760|1005285	gga-miR-7437-3p
chr13	NC_006100.4:988760|1005285	gga-miR-7442-5p
chr13	NC_006100.4:988760|1005285	gga-miR-7443-3p
chr13	NC_006100.4:988760|1005285	gga-miR-7458-3p
chr13	NC_006100.4:988760|1005285	gga-miR-7461-5p
chr13	NC_006100.4:988760|1005285	gga-miR-7472-3p
chr13	NC_006100.4:988760|1005285	gga-miR-7472-5p
chr13	NC_006100.4:988760|1005285	gga-miR-7476-3p
chr14	NC_006101.4:9981009|9981624	gga-miR-1747-5p
Chr16	NC_006103.4:242878|309387	gga-let-7b
Chr16	NC_006103.4:242878|309387	gga-miR-122-5p
Chr16	NC_006103.4:242878|309387	gga-miR-125b-3p
Chr16	NC_006103.4:242878|309387	gga-miR-128-1-5p
Chr16	NC_006103.4:242878|309387	gga-miR-128-2-5p
Chr16	NC_006103.4:242878|309387	gga-miR-133a-3p
Chr16	NC_006103.4:242878|309387	gga-miR-133b
Chr16	NC_006103.4:242878|309387	gga-miR-133c-3p
Chr16	NC_006103.4:242878|309387	gga-miR-1451-3p
Chr16	NC_006103.4:242878|309387	gga-miR-1467-5p
Chr16	NC_006103.4:242878|309387	gga-miR-146a-5p
Chr16	NC_006103.4:242878|309387	gga-miR-146b-3p
Chr16	NC_006103.4:242878|309387	gga-miR-1550-5p
Chr16	NC_006103.4:242878|309387	gga-miR-1552-3p
Chr16	NC_006103.4:242878|309387	gga-miR-1557
Chr16	NC_006103.4:242878|309387	gga-miR-1562-5p
Chr16	NC_006103.4:242878|309387	gga-miR-1570
Chr16	NC_006103.4:242878|309387	gga-miR-1572
Chr16	NC_006103.4:242878|309387	gga-miR-1574-5p
Chr16	NC_006103.4:242878|309387	gga-miR-1579
Chr16	NC_006103.4:242878|309387	gga-miR-1594
Chr16	NC_006103.4:242878|309387	gga-miR-1600
Chr16	NC_006103.4:242878|309387	gga-miR-1607
Chr16	NC_006103.4:242878|309387	gga-miR-1610
Chr16	NC_006103.4:242878|309387	gga-miR-1611
Chr16	NC_006103.4:242878|309387	gga-miR-1612
Chr16	NC_006103.4:242878|309387	gga-miR-1614-5p
Chr16	NC_006103.4:242878|309387	gga-miR-1618-3p
Chr16	NC_006103.4:242878|309387	gga-miR-1621-5p
Chr16	NC_006103.4:242878|309387	gga-miR-1631
Chr16	NC_006103.4:242878|309387	gga-miR-1635
Chr16	NC_006103.4:242878|309387	gga-miR-1645
Chr16	NC_006103.4:242878|309387	gga-miR-1669
Chr16	NC_006103.4:242878|309387	gga-miR-1671
Chr16	NC_006103.4:242878|309387	gga-miR-1673
Chr16	NC_006103.4:242878|309387	gga-miR-1674
Chr16	NC_006103.4:242878|309387	gga-miR-1682
Chr16	NC_006103.4:242878|309387	gga-miR-1690-5p
Chr16	NC_006103.4:242878|309387	gga-miR-1699
Chr16	NC_006103.4:242878|309387	gga-miR-1708
Chr16	NC_006103.4:242878|309387	gga-miR-1722-3p
Chr16	NC_006103.4:242878|309387	gga-miR-1722-5p
Chr16	NC_006103.4:242878|309387	gga-miR-1724
Chr16	NC_006103.4:242878|309387	gga-miR-1736-5p
Chr16	NC_006103.4:242878|309387	gga-miR-1747-3p
Chr16	NC_006103.4:242878|309387	gga-miR-1748
Chr16	NC_006103.4:242878|309387	gga-miR-1749-3p
Chr16	NC_006103.4:242878|309387	gga-miR-1760
Chr16	NC_006103.4:242878|309387	gga-miR-1761
Chr16	NC_006103.4:242878|309387	gga-miR-1762
Chr16	NC_006103.4:242878|309387	gga-miR-1763
Chr16	NC_006103.4:242878|309387	gga-miR-1771
Chr16	NC_006103.4:242878|309387	gga-miR-1772-5p
Chr16	NC_006103.4:242878|309387	gga-miR-1779
Chr16	NC_006103.4:242878|309387	gga-miR-1790
Chr16	NC_006103.4:242878|309387	gga-miR-1793
Chr16	NC_006103.4:242878|309387	gga-miR-1813
Chr16	NC_006103.4:242878|309387	gga-miR-1845
Chr16	NC_006103.4:242878|309387	gga-miR-193b-5p
Chr16	NC_006103.4:242878|309387	gga-miR-200b-5p
Chr16	NC_006103.4:242878|309387	gga-miR-206
Chr16	NC_006103.4:242878|309387	gga-miR-215-3p
Chr16	NC_006103.4:242878|309387	gga-miR-2188-5p
Chr16	NC_006103.4:242878|309387	gga-miR-22-3p
Chr16	NC_006103.4:242878|309387	gga-miR-24-3p
Chr16	NC_006103.4:242878|309387	gga-miR-2954
Chr16	NC_006103.4:242878|309387	gga-miR-301b-5p
Chr16	NC_006103.4:242878|309387	gga-miR-30c-1-3p
Chr16	NC_006103.4:242878|309387	gga-miR-31-5p
Chr16	NC_006103.4:242878|309387	gga-miR-34a-5p
Chr16	NC_006103.4:242878|309387	gga-miR-3525
Chr16	NC_006103.4:242878|309387	gga-miR-3529
Chr16	NC_006103.4:242878|309387	gga-miR-3530-5p
Chr16	NC_006103.4:242878|309387	gga-miR-3532-5p
Chr16	NC_006103.4:242878|309387	gga-miR-3537
Chr16	NC_006103.4:242878|309387	gga-miR-365-1-5p
Chr16	NC_006103.4:242878|309387	gga-miR-449c-3p
Chr16	NC_006103.4:242878|309387	gga-miR-6545-3p
Chr16	NC_006103.4:242878|309387	gga-miR-6545-5p
Chr16	NC_006103.4:242878|309387	gga-miR-6550-3p
Chr16	NC_006103.4:242878|309387	gga-miR-6552-5p
Chr16	NC_006103.4:242878|309387	gga-miR-6553-5p
Chr16	NC_006103.4:242878|309387	gga-miR-6554-3p
Chr16	NC_006103.4:242878|309387	gga-miR-6558-3p
Chr16	NC_006103.4:242878|309387	gga-miR-6564-5p
Chr16	NC_006103.4:242878|309387	gga-miR-6567-5p
Chr16	NC_006103.4:242878|309387	gga-miR-6572-3p
Chr16	NC_006103.4:242878|309387	gga-miR-6587-3p
Chr16	NC_006103.4:242878|309387	gga-miR-6587-5p
Chr16	NC_006103.4:242878|309387	gga-miR-6596-3p
Chr16	NC_006103.4:242878|309387	gga-miR-6605-5p
Chr16	NC_006103.4:242878|309387	gga-miR-6608-3p
Chr16	NC_006103.4:242878|309387	gga-miR-6616-5p
Chr16	NC_006103.4:242878|309387	gga-miR-6625-5p
Chr16	NC_006103.4:242878|309387	gga-miR-6629-5p
Chr16	NC_006103.4:242878|309387	gga-miR-6642-3p
Chr16	NC_006103.4:242878|309387	gga-miR-6644-3p
Chr16	NC_006103.4:242878|309387	gga-miR-6647-5p
Chr16	NC_006103.4:242878|309387	gga-miR-6654-3p
Chr16	NC_006103.4:242878|309387	gga-miR-6656-5p
Chr16	NC_006103.4:242878|309387	gga-miR-6657-3p
Chr16	NC_006103.4:242878|309387	gga-miR-6672-3p
Chr16	NC_006103.4:242878|309387	gga-miR-6677-5p
Chr16	NC_006103.4:242878|309387	gga-miR-6682-3p
Chr16	NC_006103.4:242878|309387	gga-miR-6687-3p
Chr16	NC_006103.4:242878|309387	gga-miR-6688-3p
Chr16	NC_006103.4:242878|309387	gga-miR-6700-5p
Chr16	NC_006103.4:242878|309387	gga-miR-6703-3p
Chr16	NC_006103.4:242878|309387	gga-miR-6704-5p
Chr16	NC_006103.4:242878|309387	gga-miR-7437-3p
Chr16	NC_006103.4:242878|309387	gga-miR-7441-3p
Chr16	NC_006103.4:242878|309387	gga-miR-7446-5p
Chr16	NC_006103.4:242878|309387	gga-miR-7447-3p
Chr16	NC_006103.4:242878|309387	gga-miR-7449-3p
Chr16	NC_006103.4:242878|309387	gga-miR-7458-5p
Chr16	NC_006103.4:242878|309387	gga-miR-7466-5p
Chr16	NC_006103.4:242878|309387	gga-miR-7467-5p
Chr16	NC_006103.4:242878|309387	gga-miR-7468-5p
Chr16	NC_006103.4:242878|309387	gga-miR-7470-3p
Chr16	NC_006103.4:242878|309387	gga-miR-7471-3p
Chr16	NC_006103.4:242878|309387	gga-miR-7471-5p
Chr16	NC_006103.4:242878|309387	gga-miR-7475-5p
Chr16	NC_006103.4:242878|309387	gga-miR-7477-3p
Chr16	NC_006103.4:242878|309387	gga-miR-7482-3p
Chr16	NC_006103.4:242878|309387	gga-miR-7483-5p
Chr16	NC_006103.4:242878|309387	gga-miR-762
Chr17	NC_006104.4:9574807|9612538	gga-let-7b
Chr17	NC_006104.4:9574807|9612538	gga-miR-128-3p
Chr17	NC_006104.4:9574807|9612538	gga-miR-1562-3p
Chr17	NC_006104.4:9574807|9612538	gga-miR-1563
Chr17	NC_006104.4:9574807|9612538	gga-miR-1567
Chr17	NC_006104.4:9574807|9612538	gga-miR-1587
Chr17	NC_006104.4:9574807|9612538	gga-miR-1590
Chr17	NC_006104.4:9574807|9612538	gga-miR-1592
Chr17	NC_006104.4:9574807|9612538	gga-miR-1618-3p
Chr17	NC_006104.4:9574807|9612538	gga-miR-1628
Chr17	NC_006104.4:9574807|9612538	gga-miR-1636
Chr17	NC_006104.4:9574807|9612538	gga-miR-1647
Chr17	NC_006104.4:9574807|9612538	gga-miR-1653
Chr17	NC_006104.4:9574807|9612538	gga-miR-1654
Chr17	NC_006104.4:9574807|9612538	gga-miR-1672
Chr17	NC_006104.4:9574807|9612538	gga-miR-1674
Chr17	NC_006104.4:9574807|9612538	gga-miR-1689-5p
Chr17	NC_006104.4:9574807|9612538	gga-miR-1696
Chr17	NC_006104.4:9574807|9612538	gga-miR-1701
Chr17	NC_006104.4:9574807|9612538	gga-miR-1711
Chr17	NC_006104.4:9574807|9612538	gga-miR-1730-5p
Chr17	NC_006104.4:9574807|9612538	gga-miR-1738
Chr17	NC_006104.4:9574807|9612538	gga-miR-1754-3p
Chr17	NC_006104.4:9574807|9612538	gga-miR-1764-3p
Chr17	NC_006104.4:9574807|9612538	gga-miR-1768
Chr17	NC_006104.4:9574807|9612538	gga-miR-1778
Chr17	NC_006104.4:9574807|9612538	gga-miR-1783
Chr17	NC_006104.4:9574807|9612538	gga-miR-1790
Chr17	NC_006104.4:9574807|9612538	gga-miR-1813
Chr17	NC_006104.4:9574807|9612538	gga-miR-196-2-3p
Chr17	NC_006104.4:9574807|9612538	gga-miR-2127
Chr17	NC_006104.4:9574807|9612538	gga-miR-2131-5p
Chr17	NC_006104.4:9574807|9612538	gga-miR-22-3p
Chr17	NC_006104.4:9574807|9612538	gga-miR-222a
Chr17	NC_006104.4:9574807|9612538	gga-miR-3064-5p
Chr17	NC_006104.4:9574807|9612538	gga-miR-30c-2-3p
Chr17	NC_006104.4:9574807|9612538	gga-miR-34a-5p
Chr17	NC_006104.4:9574807|9612538	gga-miR-3532-3p
Chr17	NC_006104.4:9574807|9612538	gga-miR-449a
Chr17	NC_006104.4:9574807|9612538	gga-miR-456-5p
Chr17	NC_006104.4:9574807|9612538	gga-miR-6516-5p
Chr17	NC_006104.4:9574807|9612538	gga-miR-6545-3p
Chr17	NC_006104.4:9574807|9612538	gga-miR-6549-5p
Chr17	NC_006104.4:9574807|9612538	gga-miR-6553-5p
Chr17	NC_006104.4:9574807|9612538	gga-miR-6560-5p
Chr17	NC_006104.4:9574807|9612538	gga-miR-6562-5p
Chr17	NC_006104.4:9574807|9612538	gga-miR-6581-5p
Chr17	NC_006104.4:9574807|9612538	gga-miR-6593-3p
Chr17	NC_006104.4:9574807|9612538	gga-miR-6605-5p
Chr17	NC_006104.4:9574807|9612538	gga-miR-6637-3p
Chr17	NC_006104.4:9574807|9612538	gga-miR-6647-5p
Chr17	NC_006104.4:9574807|9612538	gga-miR-6649-3p
Chr17	NC_006104.4:9574807|9612538	gga-miR-6651-5p
Chr17	NC_006104.4:9574807|9612538	gga-miR-6656-5p
Chr17	NC_006104.4:9574807|9612538	gga-miR-6661-5p
Chr17	NC_006104.4:9574807|9612538	gga-miR-6669-3p
Chr17	NC_006104.4:9574807|9612538	gga-miR-6682-3p
Chr17	NC_006104.4:9574807|9612538	gga-miR-6695-5p
Chr17	NC_006104.4:9574807|9612538	gga-miR-6700-5p
Chr17	NC_006104.4:9574807|9612538	gga-miR-6702-5p
Chr17	NC_006104.4:9574807|9612538	gga-miR-6703-3p
Chr17	NC_006104.4:9574807|9612538	gga-miR-6706-5p
Chr17	NC_006104.4:9574807|9612538	gga-miR-6709-5p
Chr17	NC_006104.4:9574807|9612538	gga-miR-7437-5p
Chr17	NC_006104.4:9574807|9612538	gga-miR-7440-3p
Chr17	NC_006104.4:9574807|9612538	gga-miR-7448-3p
Chr17	NC_006104.4:9574807|9612538	gga-miR-7450-3p
Chr17	NC_006104.4:9574807|9612538	gga-miR-7452-5p
Chr17	NC_006104.4:9574807|9612538	gga-miR-7454-3p
Chr17	NC_006104.4:9574807|9612538	gga-miR-7456-3p
Chr17	NC_006104.4:9574807|9612538	gga-miR-7456-5p
Chr17	NC_006104.4:9574807|9612538	gga-miR-7457-3p
Chr17	NC_006104.4:9574807|9612538	gga-miR-7458-5p
Chr17	NC_006104.4:9574807|9612538	gga-miR-7461-5p
Chr17	NC_006104.4:9574807|9612538	gga-miR-7483-5p
Chr20	NC_006107.4:13405791|13406817	gga-miR-1553-3p
Chr20	NC_006107.4:13405791|13406817	gga-miR-1607
Chr20	NC_006107.4:13405791|13406817	gga-miR-1646
Chr20	NC_006107.4:13405791|13406817	gga-miR-1649-5p
Chr20	NC_006107.4:13405791|13406817	gga-miR-1668-5p
Chr20	NC_006107.4:13405791|13406817	gga-miR-1689-5p
Chr20	NC_006107.4:13405791|13406817	gga-miR-1735
Chr20	NC_006107.4:13405791|13406817	gga-miR-1779
Chr20	NC_006107.4:13405791|13406817	gga-miR-2129
Chr20	NC_006107.4:13405791|13406817	gga-miR-3530-5p
Chr20	NC_006107.4:13405791|13406817	gga-miR-449c-5p
Chr20	NC_006107.4:13405791|13406817	gga-miR-6563-3p
Chr20	NC_006107.4:13405791|13406817	gga-miR-6573-5p
Chr20	NC_006107.4:13405791|13406817	gga-miR-6583-5p
Chr20	NC_006107.4:13405791|13406817	gga-miR-6649-3p
Chr20	NC_006107.4:13405791|13406817	gga-miR-6672-3p
Chr20	NC_006107.4:13405791|13406817	gga-miR-7483-5p
Chr24	NC_006111.4:378329|378963	gga-miR-1715-5p
Chr24	NC_006111.4:378329|378963	gga-miR-30b-3p
Chr24	NC_006111.4:378329|378963	gga-miR-6516-5p
Chr24	NC_006111.4:378329|378963	gga-miR-6590-5p
Chr24	NC_006111.4:378329|378963	gga-miR-6645-5p
Chr26	NC_006113.4:2252690|2258010	gga-miR-1465
Chr26	NC_006113.4:2252690|2258010	gga-miR-1603
Chr26	NC_006113.4:2252690|2258010	gga-miR-1621-5p
Chr26	NC_006113.4:2252690|2258010	gga-miR-1671
Chr26	NC_006113.4:2252690|2258010	gga-miR-1680-5p
Chr26	NC_006113.4:2252690|2258010	gga-miR-1687-3p
Chr26	NC_006113.4:2252690|2258010	gga-miR-1696
Chr26	NC_006113.4:2252690|2258010	gga-miR-1721
Chr26	NC_006113.4:2252690|2258010	gga-miR-1724
Chr26	NC_006113.4:2252690|2258010	gga-miR-1774
Chr26	NC_006113.4:2252690|2258010	gga-miR-222b-5p
Chr26	NC_006113.4:2252690|2258010	gga-miR-27b-3p
Chr26	NC_006113.4:2252690|2258010	gga-miR-34c-5p
Chr26	NC_006113.4:2252690|2258010	gga-miR-3528
Chr26	NC_006113.4:2252690|2258010	gga-miR-383-3p
Chr26	NC_006113.4:2252690|2258010	gga-miR-449a
Chr26	NC_006113.4:2252690|2258010	gga-miR-449b-5p
Chr26	NC_006113.4:2252690|2258010	gga-miR-449c-3p
Chr26	NC_006113.4:2252690|2258010	gga-miR-6562-5p
Chr26	NC_006113.4:2252690|2258010	gga-miR-6607-5p
Chr26	NC_006113.4:2252690|2258010	gga-miR-6612-5p
Chr26	NC_006113.4:2252690|2258010	gga-miR-6620-5p
Chr26	NC_006113.4:2252690|2258010	gga-miR-6657-3p
Chr26	NC_006113.4:2252690|2258010	gga-miR-7460-3p
Chr26	NC_006113.4:2252690|2258010	gga-miR-7461-3p
Chr26	NC_006113.4:2252690|2258010	gga-miR-7479-3p
Chr26	NC_006113.4:2670958|2679178	gga-miR-128-1-5p
Chr26	NC_006113.4:2670958|2679178	gga-miR-135a-2-3p
Chr26	NC_006113.4:2670958|2679178	gga-miR-146c-3p
Chr26	NC_006113.4:2670958|2679178	gga-miR-1555-5p
Chr26	NC_006113.4:2670958|2679178	gga-miR-1558
Chr26	NC_006113.4:2670958|2679178	gga-miR-1562-5p
Chr26	NC_006113.4:2670958|2679178	gga-miR-1587
Chr26	NC_006113.4:2670958|2679178	gga-miR-15a
Chr26	NC_006113.4:2670958|2679178	gga-miR-15c-5p
Chr26	NC_006113.4:2670958|2679178	gga-miR-1609
Chr26	NC_006113.4:2670958|2679178	gga-miR-1611
Chr26	NC_006113.4:2670958|2679178	gga-miR-1612
Chr26	NC_006113.4:2670958|2679178	gga-miR-1645
Chr26	NC_006113.4:2670958|2679178	gga-miR-1646
Chr26	NC_006113.4:2670958|2679178	gga-miR-1683
Chr26	NC_006113.4:2670958|2679178	gga-miR-1696
Chr26	NC_006113.4:2670958|2679178	gga-miR-1751-5p
Chr26	NC_006113.4:2670958|2679178	gga-miR-1764-5p
Chr26	NC_006113.4:2670958|2679178	gga-miR-1774
Chr26	NC_006113.4:2670958|2679178	gga-miR-1777
Chr26	NC_006113.4:2670958|2679178	gga-miR-1783
Chr26	NC_006113.4:2670958|2679178	gga-miR-1788-3p
Chr26	NC_006113.4:2670958|2679178	gga-miR-1791-5p
Chr26	NC_006113.4:2670958|2679178	gga-miR-1806
Chr26	NC_006113.4:2670958|2679178	gga-miR-2131-5p
Chr26	NC_006113.4:2670958|2679178	gga-miR-30b-3p
Chr26	NC_006113.4:2670958|2679178	gga-miR-34a-3p
Chr26	NC_006113.4:2670958|2679178	gga-miR-3524b-3p
Chr26	NC_006113.4:2670958|2679178	gga-miR-3532-5p
Chr26	NC_006113.4:2670958|2679178	gga-miR-3534
Chr26	NC_006113.4:2670958|2679178	gga-miR-449a
Chr26	NC_006113.4:2670958|2679178	gga-miR-449b-5p
Chr26	NC_006113.4:2670958|2679178	gga-miR-456-3p
Chr26	NC_006113.4:2670958|2679178	gga-miR-460a-3p
Chr26	NC_006113.4:2670958|2679178	gga-miR-6545-3p
Chr26	NC_006113.4:2670958|2679178	gga-miR-6549-3p
Chr26	NC_006113.4:2670958|2679178	gga-miR-6557-5p
Chr26	NC_006113.4:2670958|2679178	gga-miR-6565-3p
Chr26	NC_006113.4:2670958|2679178	gga-miR-6567-5p
Chr26	NC_006113.4:2670958|2679178	gga-miR-6570-5p
Chr26	NC_006113.4:2670958|2679178	gga-miR-6573-5p
Chr26	NC_006113.4:2670958|2679178	gga-miR-6578-5p
Chr26	NC_006113.4:2670958|2679178	gga-miR-6593-3p
Chr26	NC_006113.4:2670958|2679178	gga-miR-6593-5p
Chr26	NC_006113.4:2670958|2679178	gga-miR-6594-5p
Chr26	NC_006113.4:2670958|2679178	gga-miR-6597-3p
Chr26	NC_006113.4:2670958|2679178	gga-miR-6602-5p
Chr26	NC_006113.4:2670958|2679178	gga-miR-6610-3p
Chr26	NC_006113.4:2670958|2679178	gga-miR-6615-3p
Chr26	NC_006113.4:2670958|2679178	gga-miR-6619-5p
Chr26	NC_006113.4:2670958|2679178	gga-miR-6631-5p
Chr26	NC_006113.4:2670958|2679178	gga-miR-6641-3p
Chr26	NC_006113.4:2670958|2679178	gga-miR-6661-5p
Chr26	NC_006113.4:2670958|2679178	gga-miR-6700-5p
Chr26	NC_006113.4:2670958|2679178	gga-miR-6712-5p
Chr26	NC_006113.4:2670958|2679178	gga-miR-7456-5p
Chr26	NC_006113.4:2670958|2679178	gga-miR-7459-3p
Chr26	NC_006113.4:2670958|2679178	gga-miR-7460-3p
Chr26	NC_006113.4:2670958|2679178	gga-miR-7461-5p
Chr26	NC_006113.4:76490|78365	gga-miR-1459
Chr26	NC_006113.4:76490|78365	gga-miR-1558
Chr26	NC_006113.4:76490|78365	gga-miR-15b-5p
Chr26	NC_006113.4:76490|78365	gga-miR-1608
Chr26	NC_006113.4:76490|78365	gga-miR-1687-3p
Chr26	NC_006113.4:76490|78365	gga-miR-1696
Chr26	NC_006113.4:76490|78365	gga-miR-1754-5p
Chr26	NC_006113.4:76490|78365	gga-miR-1790
Chr26	NC_006113.4:76490|78365	gga-miR-1796
Chr26	NC_006113.4:76490|78365	gga-miR-1845
Chr26	NC_006113.4:76490|78365	gga-miR-30c-1-3p
Chr26	NC_006113.4:76490|78365	gga-miR-34a-5p
Chr26	NC_006113.4:76490|78365	gga-miR-6652-5p
Chr26	NC_006113.4:76490|78365	gga-miR-6714-3p
Chr26	NC_006113.4:76490|78365	gga-miR-7444-3p
Chr28	NC_006115.4:3194855|3195107	gga-miR-1587
Chr28	NC_006115.4:3194855|3195107	gga-miR-1595-3p
Chr28	NC_006115.4:3194855|3195107	gga-miR-1669
Chr28	NC_006115.4:3194855|3195107	gga-miR-6553-5p
Chr28	NC_006115.4:3194855|3195107	gga-miR-6667-5p
ChrZ	NC_006127.4:11041710|11042976	gga-miR-1804
ChrZ	NC_006127.4:11041710|11042976	gga-miR-6706-5p
ChrZ	NC_006127.4:9214790|9215336	gga-miR-122-5p
ChrZ	NC_006127.4:9214790|9215336	gga-miR-1647
ChrZ	NC_006127.4:9214790|9215336	gga-miR-1649-5p
ChrZ	NC_006127.4:9214790|9215336	gga-miR-1695
ChrZ	NC_006127.4:9214790|9215336	gga-miR-1756a
ChrZ	NC_006127.4:9214790|9215336	gga-miR-1762
ChrZ	NC_006127.4:9214790|9215336	gga-miR-1768
ChrZ	NC_006127.4:9214790|9215336	gga-miR-6550-3p
ChrZ	NC_006127.4:9214790|9215336	gga-miR-6609-3p
ChrZ	NC_006127.4:9214790|9215336	gga-miR-6671-5p
ChrZ	NC_006127.4:9214790|9215336	gga-miR-7472-3p
ChrZ	NC_006127.4:9214790|9215336	gga-miR-7482-5p

## Sheet: NO of circRNAs for each miRNA
miRNA	No of circRNA
gga-miR-6545-3p	13
gga-miR-1696	12
gga-miR-1768	11
gga-miR-6553-5p	11
gga-miR-6573-5p	11
gga-miR-34a-5p	10
gga-miR-449c-5p	10
gga-miR-6549-5p	10
gga-miR-1558	9
gga-miR-1647	9
gga-miR-6551-3p	9
gga-miR-6563-3p	9
gga-miR-1459	8
gga-miR-1556	8
gga-miR-1609	8
gga-miR-1791-5p	8
gga-miR-449a	8
gga-miR-449b-5p	8
gga-miR-6562-5p	8
gga-miR-6703-3p	8
gga-miR-7461-5p	8
gga-miR-7482-5p	8
gga-miR-7483-5p	8
gga-miR-1612	7
gga-miR-1673	7
gga-miR-1754-3p	7
gga-miR-456-3p	7
gga-miR-6573-3p	7
gga-miR-6578-5p	7
gga-miR-6619-5p	7
gga-miR-6624-3p	7
gga-miR-6649-3p	7
gga-miR-6656-5p	7
gga-miR-6661-5p	7
gga-miR-7456-5p	7
gga-miR-7470-3p	7
gga-miR-1554	6
gga-miR-1562-5p	6
gga-miR-1587	6
gga-miR-1614-3p	6
gga-miR-1635	6
gga-miR-1646	6
gga-miR-1658-3p	6
gga-miR-1674	6
gga-miR-1687-3p	6
gga-miR-1704	6
gga-miR-1706	6
gga-miR-1724	6
gga-miR-1751-5p	6
gga-miR-1762	6
gga-miR-1774	6
gga-miR-1790	6
gga-miR-1796	6
gga-miR-1807	6
gga-miR-2131-5p	6
gga-miR-214	6
gga-miR-222b-5p	6
gga-miR-30b-3p	6
gga-miR-30c-1-3p	6
gga-miR-34b-5p	6
gga-miR-34c-5p	6
gga-miR-3537	6
gga-miR-3594-5p	6
gga-miR-6588-3p	6
gga-miR-6607-5p	6
gga-miR-6608-3p	6
gga-miR-6622-3p	6
gga-miR-6625-5p	6
gga-miR-6629-5p	6
gga-miR-6632-5p	6
gga-miR-6647-5p	6
gga-miR-6690-5p	6
gga-miR-6707-5p	6
gga-miR-6709-5p	6
gga-miR-7449-3p	6
gga-miR-1354	5
gga-miR-1453	5
gga-miR-146a-3p	5
gga-miR-1552-3p	5
gga-miR-1553-3p	5
gga-miR-1573	5
gga-miR-1575	5
gga-miR-1594	5
gga-miR-1603	5
gga-miR-1604	5
gga-miR-1615	5
gga-miR-1645	5
gga-miR-1649-5p	5
gga-miR-1650	5
gga-miR-1659	5
gga-miR-1661	5
gga-miR-1671	5
gga-miR-1680-5p	5
gga-miR-1689-5p	5
gga-miR-1690-5p	5
gga-miR-1737	5
gga-miR-1764-3p	5
gga-miR-1778	5
gga-miR-1783	5
gga-miR-1794	5
gga-miR-18b-3p	5
gga-miR-2129	5
gga-miR-24-3p	5
gga-miR-30c-2-3p	5
gga-miR-3529	5
gga-miR-3532-3p	5
gga-miR-456-5p	5
gga-miR-6542-5p	5
gga-miR-6549-3p	5
gga-miR-6550-3p	5
gga-miR-6561-3p	5
gga-miR-6584-5p	5
gga-miR-6586-5p	5
gga-miR-6587-3p	5
gga-miR-6594-5p	5
gga-miR-6598-5p	5
gga-miR-6601-3p	5
gga-miR-6609-3p	5
gga-miR-6610-3p	5
gga-miR-6615-3p	5
gga-miR-6637-3p	5
gga-miR-6650-5p	5
gga-miR-6655-5p	5
gga-miR-6657-3p	5
gga-miR-6702-5p	5
gga-miR-7457-5p	5
gga-miR-7464-3p	5
gga-let-7b	4
gga-miR-1562-3p	4
gga-miR-1564-3p	4
gga-miR-1595-3p	4
gga-miR-1610	4
gga-miR-1636	4
gga-miR-1653	4
gga-miR-1656	4
gga-miR-1668-5p	4
gga-miR-1669	4
gga-miR-1715-5p	4
gga-miR-1727	4
gga-miR-1764-5p	4
gga-miR-1773-5p	4
gga-miR-1806	4
gga-miR-221-5p	4
gga-miR-222a	4
gga-miR-301b-5p	4
gga-miR-3524b-3p	4
gga-miR-3525	4
gga-miR-3528	4
gga-miR-449c-3p	4
gga-miR-6552-5p	4
gga-miR-6569-5p	4
gga-miR-6570-3p	4
gga-miR-6582-3p	4
gga-miR-6583-5p	4
gga-miR-6587-5p	4
gga-miR-6593-5p	4
gga-miR-6600-3p	4
gga-miR-6605-5p	4
gga-miR-6616-5p	4
gga-miR-6633-5p	4
gga-miR-6664-3p	4
gga-miR-6667-5p	4
gga-miR-6669-3p	4
gga-miR-6669-5p	4
gga-miR-6671-5p	4
gga-miR-6675-3p	4
gga-miR-6696-3p	4
gga-miR-6700-5p	4
gga-miR-6704-5p	4
gga-miR-6712-5p	4
gga-miR-6714-3p	4
gga-miR-7437-3p	4
gga-miR-7437-5p	4
gga-miR-7442-5p	4
gga-miR-7456-3p	4
gga-miR-7459-5p	4
gga-miR-7466-5p	4
gga-miR-7468-5p	4
gga-miR-7472-3p	4
gga-miR-7472-5p	4
gga-miR-757	4
gga-miR-107-3p	3
gga-miR-122-5p	3
gga-miR-125b-5p	3
gga-miR-128-1-5p	3
gga-miR-1306-5p	3
gga-miR-1550-5p	3
gga-miR-1567	3
gga-miR-1570	3
gga-miR-1592	3
gga-miR-1597-3p	3
gga-miR-15c-3p	3
gga-miR-1608	3
gga-miR-1611	3
gga-miR-1618-5p	3
gga-miR-1621-5p	3
gga-miR-1628	3
gga-miR-1654	3
gga-miR-1655-5p	3
gga-miR-1664-5p	3
gga-miR-1672	3
gga-miR-1682	3
gga-miR-1683	3
gga-miR-1684a-5p	3
gga-miR-1686	3
gga-miR-1691	3
gga-miR-1697	3
gga-miR-1699	3
gga-miR-1703-5p	3
gga-miR-1708	3
gga-miR-1711	3
gga-miR-1712-5p	3
gga-miR-1722-3p	3
gga-miR-1722-5p	3
gga-miR-1730-3p	3
gga-miR-1731-3p	3
gga-miR-1731-5p	3
gga-miR-1733	3
gga-miR-1736-5p	3
gga-miR-1739	3
gga-miR-1745	3
gga-miR-1746	3
gga-miR-1749-3p	3
gga-miR-1779	3
gga-miR-1793	3
gga-miR-1804	3
gga-miR-1813	3
gga-miR-1845	3
gga-miR-18a-3p	3
gga-miR-193b-5p	3
gga-miR-199-5p	3
gga-miR-222b-3p	3
gga-miR-2954	3
gga-miR-29b-2-5p	3
gga-miR-3530-5p	3
gga-miR-3532-5p	3
gga-miR-3534	3
gga-miR-365-1-5p	3
gga-miR-383-3p	3
gga-miR-490-3p	3
gga-miR-6516-5p	3
gga-miR-6543-5p	3
gga-miR-6545-5p	3
gga-miR-6547-5p	3
gga-miR-6551-5p	3
gga-miR-6555-3p	3
gga-miR-6565-3p	3
gga-miR-6566-3p	3
gga-miR-6570-5p	3
gga-miR-6572-3p	3
gga-miR-6581-5p	3
gga-miR-6593-3p	3
gga-miR-6596-3p	3
gga-miR-6597-3p	3
gga-miR-6599-5p	3
gga-miR-6602-5p	3
gga-miR-6611-5p	3
gga-miR-6617-3p	3
gga-miR-6621-5p	3
gga-miR-6627-3p	3
gga-miR-6628-3p	3
gga-miR-6648-5p	3
gga-miR-6654-3p	3
gga-miR-6663-5p	3
gga-miR-6672-3p	3
gga-miR-6676-3p	3
gga-miR-6677-5p	3
gga-miR-6688-3p	3
gga-miR-6699-5p	3
gga-miR-6706-5p	3
gga-miR-7439-3p	3
gga-miR-7443-5p	3
gga-miR-7450-3p	3
gga-miR-7451-5p	3
gga-miR-7452-5p	3
gga-miR-7455-3p	3
gga-miR-7460-3p	3
gga-miR-7460-5p	3
gga-miR-7461-3p	3
gga-miR-7466-3p	3
gga-miR-7478-5p	3
gga-miR-103-2-5p	2
gga-miR-103-3p	2
gga-miR-107-5p	2
gga-miR-124a-3p	2
gga-miR-124b	2
gga-miR-125b-3p	2
gga-miR-128-2-5p	2
gga-miR-128-3p	2
gga-miR-135a-2-3p	2
gga-miR-1451-3p	2
gga-miR-1465	2
gga-miR-1467-3p	2
gga-miR-1561	2
gga-miR-1563	2
gga-miR-1564-5p	2
gga-miR-1572	2
gga-miR-1574-3p	2
gga-miR-1574-5p	2
gga-miR-1577	2
gga-miR-1580	2
gga-miR-1585	2
gga-miR-1589	2
gga-miR-1590	2
gga-miR-1598	2
gga-miR-15a	2
gga-miR-15b-5p	2
gga-miR-15c-5p	2
gga-miR-1600	2
gga-miR-1607	2
gga-miR-1614-5p	2
gga-miR-1617	2
gga-miR-1618-3p	2
gga-miR-1626-5p	2
gga-miR-1631	2
gga-miR-1632-5p	2
gga-miR-1652	2
gga-miR-1677-5p	2
gga-miR-1679	2
gga-miR-1681	2
gga-miR-1687-5p	2
gga-miR-1693	2
gga-miR-1695	2
gga-miR-16c-5p	2
gga-miR-1701	2
gga-miR-1710	2
gga-miR-1714	2
gga-miR-1716	2
gga-miR-1720-3p	2
gga-miR-1723	2
gga-miR-1728-3p	2
gga-miR-1728-5p	2
gga-miR-1730-5p	2
gga-miR-1735	2
gga-miR-1736-3p	2
gga-miR-1738	2
gga-miR-17-3p	2
gga-miR-1748	2
gga-miR-1752	2
gga-miR-1756a	2
gga-miR-1758	2
gga-miR-17-5p	2
gga-miR-1760	2
gga-miR-1771	2
gga-miR-1772-5p	2
gga-miR-1773-3p	2
gga-miR-1775-3p	2
gga-miR-1776	2
gga-miR-1785	2
gga-miR-1803	2
gga-miR-200b-5p	2
gga-miR-205a	2
gga-miR-2130	2
gga-miR-215-3p	2
gga-miR-217-3p	2
gga-miR-22-3p	2
gga-miR-29b-1-5p	2
gga-miR-302b-3p	2
gga-miR-3064-5p	2
gga-miR-455-3p	2
gga-miR-460a-5p	2
gga-miR-4732-5p	2
gga-miR-6546-3p	2
gga-miR-6546-5p	2
gga-miR-6547-3p	2
gga-miR-6554-3p	2
gga-miR-6556-5p	2
gga-miR-6557-5p	2
gga-miR-6558-3p	2
gga-miR-6559-5p	2
gga-miR-6560-5p	2
gga-miR-6562-3p	2
gga-miR-6564-5p	2
gga-miR-6567-5p	2
gga-miR-6576-3p	2
gga-miR-6590-5p	2
gga-miR-6603-3p	2
gga-miR-6612-5p	2
gga-miR-6620-5p	2
gga-miR-6631-5p	2
gga-miR-6634-5p	2
gga-miR-6641-3p	2
gga-miR-6641-5p	2
gga-miR-6643-5p	2
gga-miR-6644-3p	2
gga-miR-6645-5p	2
gga-miR-6648-3p	2
gga-miR-6651-5p	2
gga-miR-6658-3p	2
gga-miR-6660-3p	2
gga-miR-6674-3p	2
gga-miR-6677-3p	2
gga-miR-6682-3p	2
gga-miR-6687-3p	2
gga-miR-6696-5p	2
gga-miR-7441-5p	2
gga-miR-7443-3p	2
gga-miR-7444-3p	2
gga-miR-7447-3p	2
gga-miR-7454-3p	2
gga-miR-7458-3p	2
gga-miR-7458-5p	2
gga-miR-7467-5p	2
gga-miR-7471-3p	2
gga-miR-7475-5p	2
gga-miR-7476-3p	2
gga-miR-7481-3p	2
gga-miR-7481-5p	2
gga-miR-7482-3p	2
gga-miR-7483-3p	2
gga-miR-762	2
gga-miR-92-5p	2
gga-let-7d	1
gga-miR-101-2-5p	1
gga-miR-106-3p	1
gga-miR-106-5p	1
gga-miR-124c-3p	1
gga-miR-130a-5p	1
gga-miR-130b-5p	1
gga-miR-133a-3p	1
gga-miR-133b	1
gga-miR-133c-3p	1
gga-miR-135a-3-3p	1
gga-miR-140-3p	1
gga-miR-1451-5p	1
gga-miR-1457	1
gga-miR-1458	1
gga-miR-1462-3p	1
gga-miR-1462-5p	1
gga-miR-1464	1
gga-miR-1466	1
gga-miR-1467-5p	1
gga-miR-146a-5p	1
gga-miR-146b-3p	1
gga-miR-146c-3p	1
gga-miR-148a-5p	1
gga-miR-1555-5p	1
gga-miR-1557	1
gga-miR-1560-3p	1
gga-miR-1560-5p	1
gga-miR-1565	1
gga-miR-1569	1
gga-miR-1571	1
gga-miR-1579	1
gga-miR-1584	1
gga-miR-1588	1
gga-miR-1591-3p	1
gga-miR-1595-5p	1
gga-miR-1596-3p	1
gga-miR-1599	1
gga-miR-1601	1
gga-miR-1605	1
gga-miR-1616	1
gga-miR-1623	1
gga-miR-1624	1
gga-miR-1625-3p	1
gga-miR-1626-3p	1
gga-miR-1627-5p	1
gga-miR-1630	1
gga-miR-1633	1
gga-miR-1640	1
gga-miR-1642	1
gga-miR-1644	1
gga-miR-1648-3p	1
gga-miR-1649-3p	1
gga-miR-16-5p	1
gga-miR-1663-3p	1
gga-miR-1663-5p	1
gga-miR-1664-3p	1
gga-miR-1665	1
gga-miR-1668-3p	1
gga-miR-1675	1
gga-miR-1676-3p	1
gga-miR-1677-3p	1
gga-miR-1684b-3p	1
gga-miR-1685-5p	1
gga-miR-1698	1
gga-miR-1709	1
gga-miR-1712-3p	1
gga-miR-1713	1
gga-miR-1715-3p	1
gga-miR-1721	1
gga-miR-1726	1
gga-miR-1744-5p	1
gga-miR-1747-3p	1
gga-miR-1747-5p	1
gga-miR-1750	1
gga-miR-1753	1
gga-miR-1754-5p	1
gga-miR-1756b	1
gga-miR-1759-3p	1
gga-miR-1761	1
gga-miR-1763	1
gga-miR-1767	1
gga-miR-1769-5p	1
gga-miR-1770	1
gga-miR-1772-3p	1
gga-miR-1777	1
gga-miR-1781-5p	1
gga-miR-1782	1
gga-miR-1784-5p	1
gga-miR-1787	1
gga-miR-1788-3p	1
gga-miR-1789	1
gga-miR-1791-3p	1
gga-miR-1792	1
gga-miR-1802	1
gga-miR-181a-3p	1
gga-miR-181a-5p	1
gga-miR-183	1
gga-miR-187-5p	1
gga-miR-193a-3p	1
gga-miR-193a-5p	1
gga-miR-196-2-3p	1
gga-miR-199-3p	1
gga-miR-1b-5p	1
gga-miR-1c	1
gga-miR-200a-5p	1
gga-miR-202-3p	1
gga-miR-206	1
gga-miR-20a-5p	1
gga-miR-20b-3p	1
gga-miR-2126	1
gga-miR-2127	1
gga-miR-2131-3p	1
gga-miR-21-3p	1
gga-miR-217-5p	1
gga-miR-218-5p	1
gga-miR-2188-5p	1
gga-miR-221-3p	1
gga-miR-23b-3p	1
gga-miR-23b-5p	1
gga-miR-24-5p	1
gga-miR-26a-3p	1
gga-miR-27b-3p	1
gga-miR-27b-5p	1
gga-miR-302c-3p	1
gga-miR-302d	1
gga-miR-3064-3p	1
gga-miR-30b-5p	1
gga-miR-30c-5p	1
gga-miR-31-5p	1
gga-miR-33-5p	1
gga-miR-34a-3p	1
gga-miR-3533	1
gga-miR-3539	1
gga-miR-3540	1
gga-miR-3607-3p	1
gga-miR-365-2-5p	1
gga-miR-383-5p	1
gga-miR-455-5p	1
gga-miR-460a-3p	1
gga-miR-460b-5p	1
gga-miR-466	1
gga-miR-490-5p	1
gga-miR-6548-3p	1
gga-miR-6556-3p	1
gga-miR-6558-5p	1
gga-miR-6559-3p	1
gga-miR-6560-3p	1
gga-miR-6561-5p	1
gga-miR-6564-3p	1
gga-miR-6566-5p	1
gga-miR-6567-3p	1
gga-miR-6568-5p	1
gga-miR-6571-3p	1
gga-miR-6572-5p	1
gga-miR-6575-5p	1
gga-miR-6577-3p	1
gga-miR-6580-5p	1
gga-miR-6581-3p	1
gga-miR-6589-5p	1
gga-miR-6596-5p	1
gga-miR-6599-3p	1
gga-miR-6604-5p	1
gga-miR-6608-5p	1
gga-miR-6614-3p	1
gga-miR-6615-5p	1
gga-miR-6626-5p	1
gga-miR-6630-3p	1
gga-miR-6635-5p	1
gga-miR-6639-5p	1
gga-miR-6640-5p	1
gga-miR-6642-3p	1
gga-miR-6646-3p	1
gga-miR-6652-5p	1
gga-miR-6653-3p	1
gga-miR-6659-3p	1
gga-miR-6662-3p	1
gga-miR-6665-5p	1
gga-miR-6673-3p	1
gga-miR-6680-3p	1
gga-miR-6683-3p	1
gga-miR-6686-3p	1
gga-miR-6689-3p	1
gga-miR-6691-5p	1
gga-miR-6695-5p	1
gga-miR-6698-3p	1
gga-miR-6700-3p	1
gga-miR-6708-5p	1
gga-miR-7	1
gga-miR-7439-5p	1
gga-miR-7440-3p	1
gga-miR-7441-3p	1
gga-miR-7442-3p	1
gga-miR-7446-5p	1
gga-miR-7447-5p	1
gga-miR-7448-3p	1
gga-miR-7448-5p	1
gga-miR-7450-5p	1
gga-miR-7451-3p	1
gga-miR-7453-3p	1
gga-miR-7453-5p	1
gga-miR-7457-3p	1
gga-miR-7459-3p	1
gga-miR-7464-5p	1
gga-miR-7468-3p	1
gga-miR-7471-5p	1
gga-miR-7477-3p	1
gga-miR-7478-3p	1
gga-miR-7479-3p	1
gga-miR-7480-3p	1
gga-miR-7480-5p	1
gga-miR-7b	1
